# Supplementary material for: Machine learning liver-injuring drug interactions with non-steroidal anti-inflammatory drugs (NSAIDs) from a retrospective electronic health record (EHR) cohort
Source: PLoS Comput Biol. 2021 Jul 6;17(7):e1009053. doi: 10.1371/journal.pcbi.1009053 (PMC8284671; doi:10.1371/journal.pcbi.1009053)
Supplement: S1 Data — (XLSX) [file pcbi.1009053.s001.xlsx]

## Sheet: criteriaA
ICDX_DIAGNOSIS_CODE	ICDX_VERSION_NO	DESCRIPTION
R74.0	10-CM	nonspecific elevation of levels of transaminase and lactic acid dehydrogenase [ldh]
E935.0	9-CM	adv eff heroin
909	9-CM	late eff drug poisoning
E935.1	9-CM	adv eff methadone
E935.2	9-CM	adv eff opiates
E935.3	9-CM	adv eff salicylates
E935.4	9-CM	adv eff arom analgsc nec
E935.6	9-CM	adv eff antirheumatics
E935.7	9-CM	adv eff non-narc analgsc
E935.8	9-CM	adv eff analgesics nec
E935.9	9-CM	adv eff analgesic nos
965.4	9-CM	pois-arom analgesics nec
T39.95XA	10-CM	adverse effect of unspecified nonopioid analgesic, antipyretic and antirheumatic, initial encounter
E950.0	9-CM	poison-analgesics
R74.8	10-CM	abnormal levels of other serum enzymes
790.4	9-CM	elev transaminase/ldh
R74.9	10-CM	abnormal serum enzyme level, unspecified
785	9-CM	tachycardia nos
785.1	9-CM	palpitations
785.2	9-CM	cardiac murmurs nec
E850.4	9-CM	acc poison-arom analgesc
785.3	9-CM	abnorm heart sounds nec
785.4	9-CM	gangrene
785.5	9-CM	shock nos
E980.0	9-CM	undeterm pois-analgesics
785.51	9-CM	cardiogenic shock
785.52	9-CM	septic shock
785.59	9-CM	shock w/o trauma nec
785.6	9-CM	enlargement lymph nodes
785.9	9-CM	cardiovas sys symp nec
573	9-CM	other disorders of liver
573	9-CM	chr passiv congest liver
573.1	9-CM	hepatitis in viral dis
573.2	9-CM	hepatitis in oth inf dis
573.3	9-CM	hepatitis nos
573.4	9-CM	hepatic infarction
573.5	9-CM	hepatopulmonary syndrome
573.8	9-CM	liver disorders nec
573.9	9-CM	liver disorder nos
E962.0	9-CM	assault-pois w medic agt
E929.2	9-CM	late eff acc poisoning
T39.011A	10-CM	poisoning by aspirin, accidental (unintentional), initial encounter
T39.012A	10-CM	poisoning by aspirin, intentional self-harm, initial encounter
T39.015A	10-CM	adverse effect of aspirin, initial encounter
T39.015S	10-CM	adverse effect of aspirin, sequela
T39.016A	10-CM	underdosing of aspirin, initial encounter
T39.092A	10-CM	poisoning by salicylates, intentional self-harm, initial encounter
T39.1X1A	10-CM	poisoning by 4-aminophenol derivatives, accidental (unintentional), initial encounter
T39.1X2A	10-CM	poisoning by 4-aminophenol derivatives, intentional self-harm, initial encounter
T39.1X5A	10-CM	adverse effect of 4-aminophenol derivatives, initial encounter
T39.2X5A	10-CM	adverse effect of pyrazolone derivatives, initial encounter
T39.311A	10-CM	poisoning by propionic acid derivatives, accidental (unintentional), initial encounter
T39.312A	10-CM	poisoning by propionic acid derivatives, intentional self-harm, initial encounter
T39.315A	10-CM	adverse effect of propionic acid derivatives, initial encounter
T39.391A	10-CM	poisoning by other nonsteroidal anti-inflammatory drugs [nsaid], accidental (unintentional), initial encounter
T39.391S	10-CM	poisoning by other nonsteroidal anti-inflammatory drugs [nsaid], accidental (unintentional), sequela
T39.392A	10-CM	poisoning by other nonsteroidal anti-inflammatory drugs [nsaid], intentional self-harm, initial encounter
T39.392D	10-CM	poisoning by other nonsteroidal anti-inflammatory drugs [nsaid], intentional self-harm, subsequent encounter
T39.395A	10-CM	adverse effect of other nonsteroidal anti-inflammatory drugs [nsaid], initial encounter
T39.395D	10-CM	adverse effect of other nonsteroidal anti-inflammatory drugs [nsaid], subsequent encounter
T39.395S	10-CM	adverse effect of other nonsteroidal anti-inflammatory drugs [nsaid], sequela
T39.4X5A	10-CM	adverse effect of antirheumatics, not elsewhere classified, initial encounter
T39.4X6A	10-CM	underdosing of antirheumatics, not elsewhere classified, initial encounter
T39.8X5A	10-CM	adverse effect of other nonopioid analgesics and antipyretics, not elsewhere classified, initial encounter
T39.8X6A	10-CM	underdosing of other nonopioid analgesics and antipyretics, not elsewhere classified, initial encounter
T39.91XA	10-CM	poisoning by unspecified nonopioid analgesic, antipyretic and antirheumatic, accidental (unintentional), initial encounter
K71.0	10-CM	toxic liver disease with cholestasis
K71.10	10-CM	toxic liver disease with hepatic necrosis, without coma
K71.11	10-CM	toxic liver disease with hepatic necrosis, with coma
K71.2	10-CM	toxic liver disease with acute hepatitis
K71.3	10-CM	toxic liver disease with chronic persistent hepatitis
K71.50	10-CM	toxic liver disease with chronic active hepatitis without ascites
K71.51	10-CM	toxic liver disease with chronic active hepatitis with ascites
K71.6	10-CM	toxic liver disease with hepatitis, not elsewhere classified
K71.7	10-CM	toxic liver disease with fibrosis and cirrhosis of liver
K71.8	10-CM	toxic liver disease with other disorders of liver
K71.9	10-CM	toxic liver disease, unspecified

## Sheet: criteriaB
ICDX_PROCEDURE_CODE	ICDX_VERSION_NO	DESCRIPTION
51.21	9-CM	oth part cholecystectomy
51.22	9-CM	cholecystectomy
51.23	9-CM	laparoscopic cholecystec
51.24	9-CM	lap part cholecystectomy
51.32	9-CM	gb-to-intestine anastom
51.36	9-CM	choledochoenterostomy
51.37	9-CM	hepatic duct-gi anastom
51.39	9-CM	bile duct anastomos nec
51.41	9-CM	cde for calculus remov
0F9630Z	10-PCS	drainage of left hepatic duct with drainage device, percutaneous approach
51.43	9-CM	choledochohepat intubat
51.49	9-CM	incis obstr bile duc nec
51.42	9-CM	cde for obstruction nec
51.51	9-CM	common duct exploration
0F9930Z	10-PCS	drainage of common bile duct with drainage device, percutaneous approach
51.59	9-CM	bile duct incision nec
51.61	9-CM	excis cyst duct remnant
51.62	9-CM	excis ampulla of vater
5A15223	10-PCS	extracorporeal membrane oxygenation, continuous
0F998ZX	10-PCS	drainage of common bile duct, via natural or artificial opening endoscopic, diagnostic
51.63	9-CM	common duct excis nec
51.64	9-CM	endosc destru bile les
51.69	9-CM	bile duct excision nec
51.82	9-CM	pancreat sphincterotom
51.83	9-CM	pancreat sphincteroplas
51.84	9-CM	endosc dilation ampulla
51.86	9-CM	endosc inser nasobil tub
51.87	9-CM	endosc inser stent bile
51.88	9-CM	endosc remove bile stone
51.85	9-CM	endosc sphincterotomy
51.91	9-CM	repair gb laceration
51.94	9-CM	revis bile tract anastom
51.93	9-CM	clos biliary fistul nec
51.96	9-CM	perc extrac com duc calc
51.98	9-CM	oth perc proc bil trct
0FB00ZX	10-PCS	excision of liver, open approach, diagnostic
52.01	9-CM	cath drain-pancreat cyst
52.09	9-CM	pancreatotomy nec
52.11	9-CM	closed pancreatic biopsy
52.12	9-CM	open pancreatic biopsy
0FB10ZZ	10-PCS	excision of right lobe liver, open approach
0FB13ZX	10-PCS	excision of right lobe liver, percutaneous approach, diagnostic
52.13	9-CM	endosc retro pancreatog
52.14	9-CM	clo endosc bx pancre duc
52.21	9-CM	endosc destr pancrea les
52.22	9-CM	other destru pancrea les
0FB20ZZ	10-PCS	excision of left lobe liver, open approach
52.4	9-CM	int drain pancreat cyst
52.51	9-CM	proximal pancreatectomy
52.52	9-CM	distal pancreatectomy
52.53	9-CM	rad subtot pancreatectom
52.59	9-CM	partial pancreatect nec
52.6	9-CM	total pancreatectomy
52.7	9-CM	rad pancreaticoduodenect
51.02	9-CM	trocar cholecystostomy
52.8	9-CM	pancreat transplant nos
52.8	9-CM	pancreat transplant nos
52.82	9-CM	pancreatic homotransplan
52.83	9-CM	pancreatic heterotranspl
52.85	9-CM	allotrnsplnt islets lang
52.92	9-CM	cannulation pancrea duc
52.93	9-CM	endosc inser panc stent
52.94	9-CM	endosc remove panc stone
52.95	9-CM	pancreatic repair nec
52.96	9-CM	pancreatic anastomosis
52.97	9-CM	endosc inser nasopan tub
52.98	9-CM	endosc dil pancreat duct
0FB98ZX	10-PCS	excision of common bile duct, via natural or artificial opening endoscopic, diagnostic
52.99	9-CM	pancreatic operation nec
0FBC8ZX	10-PCS	excision of ampulla of vater, via natural or artificial opening endoscopic, diagnostic
39.65	9-CM	extracorporeal memb oxy
0FBG3ZX	10-PCS	excision of pancreas, percutaneous approach, diagnostic
04V33DZ	10-PCS	restriction of hepatic artery with intraluminal device, percutaneous approach
0FC98ZZ	10-PCS	extirpation of matter from common bile duct, via natural or artificial opening endoscopic
0FQ00ZZ	10-PCS	repair liver, open approach
0F9430Z	10-PCS	drainage of gallbladder with drainage device, percutaneous approach
04L33DZ	10-PCS	occlusion of hepatic artery with intraluminal device, percutaneous approach
0FT00ZZ	10-PCS	resection of liver, open approach
0FT10ZZ	10-PCS	resection of right lobe liver, open approach
37.51	9-CM	heart transplantation
0F150ZB	10-PCS	bypass right hepatic duct to small intestine, open approach
02YA0Z0	10-PCS	transplantation of heart, allogeneic, open approach
0F2BX0Z	10-PCS	change drainage device in hepatobiliary duct, external approach
0F500ZZ	10-PCS	destruction of liver, open approach
0F510ZZ	10-PCS	destruction of right lobe liver, open approach
02HA0RZ	10-PCS	insertion of external heart assist system into heart, open approach
0F5D8ZZ	10-PCS	destruction of pancreatic duct, via natural or artificial opening endoscopic
0F758DZ	10-PCS	dilation of right hepatic duct with intraluminal device, via natural or artificial opening endoscopic
0F793DZ	10-PCS	dilation of common bile duct with intraluminal device, percutaneous approach
0F798ZZ	10-PCS	dilation of common bile duct, via natural or artificial opening endoscopic
50.21	9-CM	marsupializat liver les
50.22	9-CM	partial hepatectomy
50.23	9-CM	open ablation of liver lesion or tissue
50.24	9-CM	percutaneous ablation of liver lesion or tissue
50.25	9-CM	laparoscopic ablation of liver lesion or tissue
50.26	9-CM	other and unspecified ablation of liver lesion or tissue
50.29	9-CM	destruc hepatic les nec
50.3	9-CM	hepatic lobectomy
50.61	9-CM	closure liver lacerat
50.69	9-CM	liver repair nec
50.91	9-CM	percutan liver aspirat
50.93	9-CM	local perfusion liver
50.94	9-CM	hepatic injection nec
51.01	9-CM	percutan aspiration gb
0F9130Z	10-PCS	drainage of right lobe liver with drainage device, percutaneous approach
51.03	9-CM	cholecystostomy nec
51.04	9-CM	cholecystotomy nec

## Sheet: criteriaC
ICDX_DIAGNOSIS_CODE	ICDX_VERSION_NO	DESCRIPTION
E934.7	9-CM	adv eff blood products
S32.409D	10-CM	unspecified fracture of unspecified acetabulum, subsequent encounter for fracture with routine healing
K74.3	10-CM	primary biliary cirrhosis
3	9-CM	other salmonella infections
3	9-CM	salmonella enteritis
3.1	9-CM	salmonella septicemia
3.21	9-CM	salmonella meningitis
3.24	9-CM	salmonella osteomyelitis
3.29	9-CM	local salmonella inf nec
3.8	9-CM	salmonella infection nec
3.9	9-CM	salmonella infection nos
K75.0	10-CM	abscess of liver
S32.411A	10-CM	displaced fracture of anterior wall of right acetabulum, initial encounter for closed fracture
K76.0	10-CM	fatty (change of) liver, not elsewhere classified
K76.1	10-CM	chronic passive congestion of liver
K76.3	10-CM	infarction of liver
K76.4	10-CM	peliosis hepatis
K76.5	10-CM	hepatic veno-occlusive disease
205.3	9-CM	myl srcoma w/o rmsion
K76.7	10-CM	hepatorenal syndrome
K76.81	10-CM	hepatopulmonary syndrome
K76.89	10-CM	other specified diseases of liver
K76.9	10-CM	liver disease, unspecified
D65	10-CM	disseminated intravascular coagulation [defibrination syndrome]
K76.6	10-CM	portal hypertension
S32.414A	10-CM	nondisplaced fracture of anterior wall of right acetabulum, initial encounter for closed fracture
S32.421A	10-CM	displaced fracture of posterior wall of right acetabulum, initial encounter for closed fracture
S32.422A	10-CM	displaced fracture of posterior wall of left acetabulum, initial encounter for closed fracture
S32.591A	10-CM	other specified fracture of right pubis, initial encounter for closed fracture
S32.591D	10-CM	other specified fracture of right pubis, subsequent encounter for fracture with routine healing
K80.00	10-CM	calculus of gallbladder with acute cholecystitis without obstruction
S32.422B	10-CM	displaced fracture of posterior wall of left acetabulum, initial encounter for open fracture
K80.01	10-CM	calculus of gallbladder with acute cholecystitis with obstruction
K80.10	10-CM	calculus of gallbladder with chronic cholecystitis without obstruction
K80.30	10-CM	calculus of bile duct with cholangitis, unspecified, without obstruction
K80.31	10-CM	calculus of bile duct with cholangitis, unspecified, with obstruction
S32.422D	10-CM	displaced fracture of posterior wall of left acetabulum, subsequent encounter for fracture with routine healing
K80.33	10-CM	calculus of bile duct with acute cholangitis with obstruction
S32.602A	10-CM	unspecified fracture of left ischium, initial encounter for closed fracture
K80.18	10-CM	calculus of gallbladder with other cholecystitis without obstruction
K80.19	10-CM	calculus of gallbladder with other cholecystitis with obstruction
S32.424A	10-CM	nondisplaced fracture of posterior wall of right acetabulum, initial encounter for closed fracture
K80.42	10-CM	calculus of bile duct with acute cholecystitis without obstruction
K80.43	10-CM	calculus of bile duct with acute cholecystitis with obstruction
K80.32	10-CM	calculus of bile duct with acute cholangitis without obstruction
K80.34	10-CM	calculus of bile duct with chronic cholangitis without obstruction
K80.46	10-CM	calculus of bile duct with acute and chronic cholecystitis without obstruction
S32.431A	10-CM	displaced fracture of anterior column [iliopubic] of right acetabulum, initial encounter for closed fracture
K80.35	10-CM	calculus of bile duct with chronic cholangitis with obstruction
K80.40	10-CM	calculus of bile duct with cholecystitis, unspecified, without obstruction
K80.41	10-CM	calculus of bile duct with cholecystitis, unspecified, with obstruction
K80.61	10-CM	calculus of gallbladder and bile duct with cholecystitis, unspecified, with obstruction
S32.432A	10-CM	displaced fracture of anterior column [iliopubic] of left acetabulum, initial encounter for closed fracture
K80.63	10-CM	calculus of gallbladder and bile duct with acute cholecystitis with obstruction
571.49	9-CM	chronic hepatitis nec
S32.591S	10-CM	other specified fracture of right pubis, sequela
K80.66	10-CM	calculus of gallbladder and bile duct with acute and chronic cholecystitis without obstruction
S32.435A	10-CM	nondisplaced fracture of anterior column [iliopubic] of left acetabulum, initial encounter for closed fracture
K80.51	10-CM	calculus of bile duct without cholangitis or cholecystitis with obstruction
K80.71	10-CM	calculus of gallbladder and bile duct without cholecystitis with obstruction
K80.62	10-CM	calculus of gallbladder and bile duct with acute cholecystitis without obstruction
S32.441A	10-CM	displaced fracture of posterior column [ilioischial] of right acetabulum, initial encounter for closed fracture
K80.64	10-CM	calculus of gallbladder and bile duct with chronic cholecystitis without obstruction
K80.65	10-CM	calculus of gallbladder and bile duct with chronic cholecystitis with obstruction
K80.67	10-CM	calculus of gallbladder and bile duct with acute and chronic cholecystitis with obstruction
K80.70	10-CM	calculus of gallbladder and bile duct without cholecystitis without obstruction
S32.442A	10-CM	displaced fracture of posterior column [ilioischial] of left acetabulum, initial encounter for closed fracture
K80.80	10-CM	other cholelithiasis without obstruction
K81.9	10-CM	cholecystitis, unspecified
K81.0	10-CM	acute cholecystitis
K81.1	10-CM	chronic cholecystitis
573.4	9-CM	hepatic infarction
K83.0	10-CM	cholangitis
S32.412A	10-CM	displaced fracture of anterior wall of left acetabulum, initial encounter for closed fracture
S32.444A	10-CM	nondisplaced fracture of posterior column [ilioischial] of right acetabulum, initial encounter for closed fracture
574	9-CM	cholelith w ac cholecyst
S32.445A	10-CM	nondisplaced fracture of posterior column [ilioischial] of left acetabulum, initial encounter for closed fracture
574.01	9-CM	cholelith/ac gb inf-obst
574.1	9-CM	cholelith w cholecys nec
S32.592A	10-CM	other specified fracture of left pubis, initial encounter for closed fracture
K85.0	10-CM	idiopathic acute pancreatitis
574.3	9-CM	choledocholith/ac gb inf
574.31	9-CM	choledochlith/ac gb-obst
K85.1	10-CM	biliary acute pancreatitis
574.41	9-CM	choledochlith/gb nec-obs
S32.451A	10-CM	displaced transverse fracture of right acetabulum, initial encounter for closed fracture
574.51	9-CM	choledochlith nos w obst
574.6	9-CM	gall&bil cal w/ac w/o ob
574.61	9-CM	gall&bil cal w/ac w obs
574.7	9-CM	gal&bil cal w/oth w/o ob
574.71	9-CM	gall&bil cal w/oth w obs
574.8	9-CM	gal&bil cal w/ac&chr w/o
574.81	9-CM	gal&bil cal w/ac&ch w ob
S32.452A	10-CM	displaced transverse fracture of left acetabulum, initial encounter for closed fracture
574.91	9-CM	gall&bil cal w/o ch w ob
S32.454A	10-CM	nondisplaced transverse fracture of right acetabulum, initial encounter for closed fracture
S32.461A	10-CM	displaced associated transverse-posterior fracture of right acetabulum, initial encounter for closed fracture
K86.2	10-CM	cyst of pancreas
K86.3	10-CM	pseudocyst of pancreas
K86.8	10-CM	other specified diseases of pancreas
K86.9	10-CM	disease of pancreas, unspecified
574.9	9-CM	gall&bil cal w/o cho w/o
S32.592B	10-CM	other specified fracture of left pubis, initial encounter for open fracture
576.1	9-CM	cholangitis
K91.82	10-CM	postprocedural hepatic failure
K91.86	10-CM	retained cholelithiasis following cholecystectomy
577	9-CM	diseases of pancreas*
577	9-CM	acute pancreatitis
577.1	9-CM	chronic pancreatitis
577.2	9-CM	pancreat cyst/pseudocyst
577.8	9-CM	pancreatic disease nec
577.9	9-CM	pancreatic disease nos
S32.601A	10-CM	unspecified fracture of right ischium, initial encounter for closed fracture
S32.592D	10-CM	other specified fracture of left pubis, subsequent encounter for fracture with routine healing
I82.0	10-CM	budd-chiari syndrome
I82.210	10-CM	acute embolism and thrombosis of superior vena cava
I82.211	10-CM	chronic embolism and thrombosis of superior vena cava
I82.220	10-CM	acute embolism and thrombosis of inferior vena cava
I82.221	10-CM	chronic embolism and thrombosis of inferior vena cava
I82.290	10-CM	acute embolism and thrombosis of other thoracic veins
I82.291	10-CM	chronic embolism and thrombosis of other thoracic veins
I82.3	10-CM	embolism and thrombosis of renal vein
I82.401	10-CM	acute embolism and thrombosis of unspecified deep veins of right lower extremity
I82.402	10-CM	acute embolism and thrombosis of unspecified deep veins of left lower extremity
C17.0	10-CM	malignant neoplasm of duodenum
I82.403	10-CM	acute embolism and thrombosis of unspecified deep veins of lower extremity, bilateral
I82.411	10-CM	acute embolism and thrombosis of right femoral vein
I82.409	10-CM	acute embolism and thrombosis of unspecified deep veins of unspecified lower extremity
I82.412	10-CM	acute embolism and thrombosis of left femoral vein
I82.413	10-CM	acute embolism and thrombosis of femoral vein, bilateral
I82.419	10-CM	acute embolism and thrombosis of unspecified femoral vein
I82.421	10-CM	acute embolism and thrombosis of right iliac vein
I82.422	10-CM	acute embolism and thrombosis of left iliac vein
I82.423	10-CM	acute embolism and thrombosis of iliac vein, bilateral
I82.431	10-CM	acute embolism and thrombosis of right popliteal vein
I82.432	10-CM	acute embolism and thrombosis of left popliteal vein
I82.433	10-CM	acute embolism and thrombosis of popliteal vein, bilateral
I82.439	10-CM	acute embolism and thrombosis of unspecified popliteal vein
I82.442	10-CM	acute embolism and thrombosis of left tibial vein
I82.441	10-CM	acute embolism and thrombosis of right tibial vein
I82.443	10-CM	acute embolism and thrombosis of tibial vein, bilateral
I82.449	10-CM	acute embolism and thrombosis of unspecified tibial vein
I82.491	10-CM	acute embolism and thrombosis of other specified deep vein of right lower extremity
I82.492	10-CM	acute embolism and thrombosis of other specified deep vein of left lower extremity
C22.1	10-CM	intrahepatic bile duct carcinoma
I82.493	10-CM	acute embolism and thrombosis of other specified deep vein of lower extremity, bilateral
I82.4Z1	10-CM	acute embolism and thrombosis of unspecified deep veins of right distal lower extremity
I82.4Z2	10-CM	acute embolism and thrombosis of unspecified deep veins of left distal lower extremity
I82.4Y1	10-CM	acute embolism and thrombosis of unspecified deep veins of right proximal lower extremity
I82.4Z3	10-CM	acute embolism and thrombosis of unspecified deep veins of distal lower extremity, bilateral
I82.4Z9	10-CM	acute embolism and thrombosis of unspecified deep veins of unspecified distal lower extremity
C24.0	10-CM	malignant neoplasm of extrahepatic bile duct
I82.501	10-CM	chronic embolism and thrombosis of unspecified deep veins of right lower extremity
I82.502	10-CM	chronic embolism and thrombosis of unspecified deep veins of left lower extremity
C24.9	10-CM	malignant neoplasm of biliary tract, unspecified
I82.503	10-CM	chronic embolism and thrombosis of unspecified deep veins of lower extremity, bilateral
I82.509	10-CM	chronic embolism and thrombosis of unspecified deep veins of unspecified lower extremity
I82.511	10-CM	chronic embolism and thrombosis of right femoral vein
I82.512	10-CM	chronic embolism and thrombosis of left femoral vein
I82.513	10-CM	chronic embolism and thrombosis of femoral vein, bilateral
I82.519	10-CM	chronic embolism and thrombosis of unspecified femoral vein
I82.521	10-CM	chronic embolism and thrombosis of right iliac vein
I82.522	10-CM	chronic embolism and thrombosis of left iliac vein
I82.523	10-CM	chronic embolism and thrombosis of iliac vein, bilateral
I82.529	10-CM	chronic embolism and thrombosis of unspecified iliac vein
I82.539	10-CM	chronic embolism and thrombosis of unspecified popliteal vein
I82.541	10-CM	chronic embolism and thrombosis of right tibial vein
I82.542	10-CM	chronic embolism and thrombosis of left tibial vein
I82.543	10-CM	chronic embolism and thrombosis of tibial vein, bilateral
I82.591	10-CM	chronic embolism and thrombosis of other specified deep vein of right lower extremity
I82.592	10-CM	chronic embolism and thrombosis of other specified deep vein of left lower extremity
I82.593	10-CM	chronic embolism and thrombosis of other specified deep vein of lower extremity, bilateral
I82.532	10-CM	chronic embolism and thrombosis of left popliteal vein
I82.533	10-CM	chronic embolism and thrombosis of popliteal vein, bilateral
I82.599	10-CM	chronic embolism and thrombosis of other specified deep vein of unspecified lower extremity
I82.5Y1	10-CM	chronic embolism and thrombosis of unspecified deep veins of right proximal lower extremity
I82.5Y2	10-CM	chronic embolism and thrombosis of unspecified deep veins of left proximal lower extremity
I82.5Y3	10-CM	chronic embolism and thrombosis of unspecified deep veins of proximal lower extremity, bilateral
I82.5Z1	10-CM	chronic embolism and thrombosis of unspecified deep veins of right distal lower extremity
I82.5Z9	10-CM	chronic embolism and thrombosis of unspecified deep veins of unspecified distal lower extremity
I82.5Z2	10-CM	chronic embolism and thrombosis of unspecified deep veins of left distal lower extremity
435	9-CM	transient cerebral ischemia
435	9-CM	basilar artery syndrome
435.1	9-CM	vertebral artery syndrom
435.2	9-CM	subclavian steal syndrom
435.3	9-CM	vertbrobaslr artery synd
435.8	9-CM	trans cereb ischemia nec
435.9	9-CM	trans cereb ischemia nos
I82.602	10-CM	acute embolism and thrombosis of unspecified veins of left upper extremity
I82.623	10-CM	acute embolism and thrombosis of deep veins of upper extremity, bilateral
I82.603	10-CM	acute embolism and thrombosis of unspecified veins of upper extremity, bilateral
I82.611	10-CM	acute embolism and thrombosis of superficial veins of right upper extremity
I82.612	10-CM	acute embolism and thrombosis of superficial veins of left upper extremity
I82.613	10-CM	acute embolism and thrombosis of superficial veins of upper extremity, bilateral
I82.619	10-CM	acute embolism and thrombosis of superficial veins of unspecified upper extremity
I82.621	10-CM	acute embolism and thrombosis of deep veins of right upper extremity
I82.622	10-CM	acute embolism and thrombosis of deep veins of left upper extremity
I82.629	10-CM	acute embolism and thrombosis of deep veins of unspecified upper extremity
I82.702	10-CM	chronic embolism and thrombosis of unspecified veins of left upper extremity
I82.4Y2	10-CM	acute embolism and thrombosis of unspecified deep veins of left proximal lower extremity
I82.711	10-CM	chronic embolism and thrombosis of superficial veins of right upper extremity
I82.712	10-CM	chronic embolism and thrombosis of superficial veins of left upper extremity
I82.721	10-CM	chronic embolism and thrombosis of deep veins of right upper extremity
729.73	9-CM	nontrauma comp syn-abd
I82.722	10-CM	chronic embolism and thrombosis of deep veins of left upper extremity
I82.811	10-CM	embolism and thrombosis of superficial veins of right lower extremities
I82.A12	10-CM	acute embolism and thrombosis of left axillary vein
I82.812	10-CM	embolism and thrombosis of superficial veins of left lower extremities
I82.813	10-CM	embolism and thrombosis of superficial veins of lower extremities, bilateral
I82.819	10-CM	embolism and thrombosis of superficial veins of unspecified lower extremities
I82.890	10-CM	acute embolism and thrombosis of other specified veins
I82.891	10-CM	chronic embolism and thrombosis of other specified veins
I82.A11	10-CM	acute embolism and thrombosis of right axillary vein
I82.A21	10-CM	chronic embolism and thrombosis of right axillary vein
I82.A22	10-CM	chronic embolism and thrombosis of left axillary vein
I82.A23	10-CM	chronic embolism and thrombosis of axillary vein, bilateral
I82.B11	10-CM	acute embolism and thrombosis of right subclavian vein
I82.B12	10-CM	acute embolism and thrombosis of left subclavian vein
I82.B13	10-CM	acute embolism and thrombosis of subclavian vein, bilateral
I82.B19	10-CM	acute embolism and thrombosis of unspecified subclavian vein
I82.B21	10-CM	chronic embolism and thrombosis of right subclavian vein
I82.B22	10-CM	chronic embolism and thrombosis of left subclavian vein
I82.B23	10-CM	chronic embolism and thrombosis of subclavian vein, bilateral
I82.B29	10-CM	chronic embolism and thrombosis of unspecified subclavian vein
I82.C11	10-CM	acute embolism and thrombosis of right internal jugular vein
I82.C12	10-CM	acute embolism and thrombosis of left internal jugular vein
I82.C13	10-CM	acute embolism and thrombosis of internal jugular vein, bilateral
I82.C19	10-CM	acute embolism and thrombosis of unspecified internal jugular vein
I82.C21	10-CM	chronic embolism and thrombosis of right internal jugular vein
I82.C22	10-CM	chronic embolism and thrombosis of left internal jugular vein
I82.C23	10-CM	chronic embolism and thrombosis of internal jugular vein, bilateral
I82.C29	10-CM	chronic embolism and thrombosis of unspecified internal jugular vein
S32.049B	10-CM	unspecified fracture of fourth lumbar vertebra, initial encounter for open fracture
S32.049D	10-CM	unspecified fracture of fourth lumbar vertebra, subsequent encounter for fracture with routine healing
S32.050A	10-CM	wedge compression fracture of fifth lumbar vertebra, initial encounter for closed fracture
S32.051A	10-CM	stable burst fracture of fifth lumbar vertebra, initial encounter for closed fracture
70	9-CM	viral hepatitis
70	9-CM	hepatitis a with coma
70.1	9-CM	hepatitis a w/o coma
70.2	9-CM	hpt b acte coma wo dlta
70.22	9-CM	hpt b chrn coma wo dlta
70.3	9-CM	hpt b acte wo cm wo dlta
70.31	9-CM	hpt b acte wo cm w dlta
70.32	9-CM	hpt b chrn wo cm wo dlta
70.41	9-CM	hpt c acute w hepat coma
70.44	9-CM	chrnc hpt c w hepat coma
70.51	9-CM	hpt c acute wo hpat coma
70.52	9-CM	hpt dlt wo b wo hpt coma
70.53	9-CM	hpt e wo hepat coma
70.54	9-CM	chrnc hpt c wo hpat coma
70.59	9-CM	oth vrl hpat wo hpt coma
70.6	9-CM	viral hepat nos w coma
70.7	9-CM	hpt c w/o hepat coma nos
70.71	9-CM	hpt c w hepatic coma nos
70.9	9-CM	viral hepat nos w/o coma
S32.19XB	10-CM	other fracture of sacrum, initial encounter for open fracture
S32.19XD	10-CM	other fracture of sacrum, subsequent encounter for fracture with routine healing
S32.2XXA	10-CM	fracture of coccyx, initial encounter for closed fracture
S32.2XXB	10-CM	fracture of coccyx, initial encounter for open fracture
S32.2XXD	10-CM	fracture of coccyx, subsequent encounter for fracture with routine healing
S32.301A	10-CM	unspecified fracture of right ilium, initial encounter for closed fracture
S32.301D	10-CM	unspecified fracture of right ilium, subsequent encounter for fracture with routine healing
S32.302A	10-CM	unspecified fracture of left ilium, initial encounter for closed fracture
S32.302B	10-CM	unspecified fracture of left ilium, initial encounter for open fracture
S32.302D	10-CM	unspecified fracture of left ilium, subsequent encounter for fracture with routine healing
S32.309A	10-CM	unspecified fracture of unspecified ilium, initial encounter for closed fracture
S32.311A	10-CM	displaced avulsion fracture of right ilium, initial encounter for closed fracture
S32.312A	10-CM	displaced avulsion fracture of left ilium, initial encounter for closed fracture
S32.391A	10-CM	other fracture of right ilium, initial encounter for closed fracture
S32.391B	10-CM	other fracture of right ilium, initial encounter for open fracture
S32.392A	10-CM	other fracture of left ilium, initial encounter for closed fracture
S32.392B	10-CM	other fracture of left ilium, initial encounter for open fracture
T79.0XXA	10-CM	air embolism (traumatic), initial encounter
T79.0XXS	10-CM	air embolism (traumatic), sequela
T79.1XXA	10-CM	fat embolism (traumatic), initial encounter
T79.2XXA	10-CM	traumatic secondary and recurrent hemorrhage and seroma, initial encounter
T79.2XXD	10-CM	traumatic secondary and recurrent hemorrhage and seroma, subsequent encounter
T79.4XXA	10-CM	traumatic shock, initial encounter
T79.4XXD	10-CM	traumatic shock, subsequent encounter
T79.4XXS	10-CM	traumatic shock, sequela
T79.5XXA	10-CM	traumatic anuria, initial encounter
T79.6XXA	10-CM	traumatic ischemia of muscle, initial encounter
T79.7XXA	10-CM	traumatic subcutaneous emphysema, initial encounter
T79.8XXA	10-CM	other early complications of trauma, initial encounter
I82.531	10-CM	chronic embolism and thrombosis of right popliteal vein
T79.8XXS	10-CM	other early complications of trauma, sequela
T79.9XXA	10-CM	unspecified early complication of trauma, initial encounter
T79.A0XA	10-CM	compartment syndrome, unspecified, initial encounter
445	9-CM	atheroembolism
445.01	9-CM	atheroembolism,upper ext
445.02	9-CM	atheroembolism,lower ext
445.81	9-CM	atheroembolism, kidney
445.89	9-CM	atheroembolism, site nec
T79.A11A	10-CM	traumatic compartment syndrome of right upper extremity, initial encounter
T79.A3XA	10-CM	traumatic compartment syndrome of abdomen, initial encounter
T79.A22A	10-CM	traumatic compartment syndrome of left lower extremity, initial encounter
T79.A29A	10-CM	traumatic compartment syndrome of unspecified lower extremity, initial encounter
T79.A9XA	10-CM	traumatic compartment syndrome of other sites, initial encounter
82	9-CM	spotted fevers
T79.A21A	10-CM	traumatic compartment syndrome of right lower extremity, initial encounter
T79.A21D	10-CM	traumatic compartment syndrome of right lower extremity, subsequent encounter
S32.462A	10-CM	displaced associated transverse-posterior fracture of left acetabulum, initial encounter for closed fracture
S32.465A	10-CM	nondisplaced associated transverse-posterior fracture of left acetabulum, initial encounter for closed fracture
S32.471A	10-CM	displaced fracture of medial wall of right acetabulum, initial encounter for closed fracture
S32.491A	10-CM	other specified fracture of right acetabulum, initial encounter for closed fracture
S32.491B	10-CM	other specified fracture of right acetabulum, initial encounter for open fracture
S32.492A	10-CM	other specified fracture of left acetabulum, initial encounter for closed fracture
S32.492D	10-CM	other specified fracture of left acetabulum, subsequent encounter for fracture with routine healing
S32.501A	10-CM	unspecified fracture of right pubis, initial encounter for closed fracture
S32.501D	10-CM	unspecified fracture of right pubis, subsequent encounter for fracture with routine healing
S32.502A	10-CM	unspecified fracture of left pubis, initial encounter for closed fracture
S32.502D	10-CM	unspecified fracture of left pubis, subsequent encounter for fracture with routine healing
249	9-CM	sec dm wo cmp nt st uncn
249.01	9-CM	sec dm wo comp uncontrld
249.1	9-CM	sec dm keto nt st uncntr
249.11	9-CM	sec dm ketoacd uncntrld
249.2	9-CM	sec dm hpros nt st uncnr
249.21	9-CM	sec dm hprosmlr uncntrld
T81.10XA	10-CM	postprocedural shock unspecified, initial encounter
T81.11XA	10-CM	postprocedural cardiogenic shock, initial encounter
249.41	9-CM	sec dm renal uncontrld
T81.12XA	10-CM	postprocedural septic shock, initial encounter
249.31	9-CM	sec dm oth coma uncntrld
249.4	9-CM	sec dm renl nt st uncntr
249.6	9-CM	sec dm neuro nt st uncn
249.61	9-CM	sec dm neuro uncontrld
249.71	9-CM	sec dm circ uncontrld
249.8	9-CM	sec dm oth nt st uncontr
249.81	9-CM	sec dm other uncontrld
249.9	9-CM	sec dm unsp nt st uncon
249.91	9-CM	sec dm unsp uncontrold
249.51	9-CM	sec dm ophth uncontrld
S32.602D	10-CM	unspecified fracture of left ischium, subsequent encounter for fracture with routine healing
S32.611A	10-CM	displaced avulsion fracture of right ischium, initial encounter for closed fracture
S32.612A	10-CM	displaced avulsion fracture of left ischium, initial encounter for closed fracture
S32.691B	10-CM	other specified fracture of right ischium, initial encounter for open fracture
S32.692A	10-CM	other specified fracture of left ischium, initial encounter for closed fracture
S32.692B	10-CM	other specified fracture of left ischium, initial encounter for open fracture
S32.810A	10-CM	multiple fractures of pelvis with stable disruption of pelvic ring, initial encounter for closed fracture
S32.810B	10-CM	multiple fractures of pelvis with stable disruption of pelvic ring, initial encounter for open fracture
S32.810S	10-CM	multiple fractures of pelvis with stable disruption of pelvic ring, sequela
S32.811A	10-CM	multiple fractures of pelvis with unstable disruption of pelvic ring, initial encounter for closed fracture
S32.811B	10-CM	multiple fractures of pelvis with unstable disruption of pelvic ring, initial encounter for open fracture
S32.82XA	10-CM	multiple fractures of pelvis without disruption of pelvic ring, initial encounter for closed fracture
S32.89XA	10-CM	fracture of other parts of pelvis, initial encounter for closed fracture
S32.89XB	10-CM	fracture of other parts of pelvis, initial encounter for open fracture
S32.89XD	10-CM	fracture of other parts of pelvis, subsequent encounter for fracture with routine healing
S32.9XXA	10-CM	fracture of unspecified parts of lumbosacral spine and pelvis, initial encounter for closed fracture
S32.9XXD	10-CM	fracture of unspecified parts of lumbosacral spine and pelvis, subsequent encounter for fracture with routine healing
S32.9XXG	10-CM	fracture of unspecified parts of lumbosacral spine and pelvis, subsequent encounter for fracture with delayed healing
S32.9XXS	10-CM	fracture of unspecified parts of lumbosacral spine and pelvis, sequela
I82.5Z3	10-CM	chronic embolism and thrombosis of unspecified deep veins of distal lower extremity, bilateral
571.42	9-CM	autoimmune hepatitis
I82.601	10-CM	acute embolism and thrombosis of unspecified veins of right upper extremity
571.6	9-CM	biliary cirrhosis
S36.116A	10-CM	major laceration of liver, initial encounter
S32.030D	10-CM	wedge compression fracture of third lumbar vertebra, subsequent encounter for fracture with routine healing
T82.6XXA	10-CM	infection and inflammatory reaction due to cardiac valve prosthesis, initial encounter
88	9-CM	bartonellosis
S36.13XA	10-CM	injury of bile duct, initial encounter
359.81	9-CM	critical illness myopthy
S32.031A	10-CM	stable burst fracture of third lumbar vertebra, initial encounter for closed fracture
I82.713	10-CM	chronic embolism and thrombosis of superficial veins of upper extremity, bilateral
I82.723	10-CM	chronic embolism and thrombosis of deep veins of upper extremity, bilateral
I82.729	10-CM	chronic embolism and thrombosis of deep veins of unspecified upper extremity
574.11	9-CM	cholelith/gb inf nec-obs
574.2	9-CM	cholelithiasis nos
574.21	9-CM	cholelithias nos w obstr
275.03	9-CM	hemochromatosis nec
275.1	9-CM	dis copper metabolism
574.4	9-CM	choledochlith/gb inf nec
K80.11	10-CM	calculus of gallbladder with chronic cholecystitis with obstruction
574.5	9-CM	choledocholithiasis nos
S32.000A	10-CM	wedge compression fracture of unspecified lumbar vertebra, initial encounter for closed fracture
K80.12	10-CM	calculus of gallbladder with acute and chronic cholecystitis without obstruction
S32.009A	10-CM	unspecified fracture of unspecified lumbar vertebra, initial encounter for closed fracture
K80.13	10-CM	calculus of gallbladder with acute and chronic cholecystitis with obstruction
S32.009S	10-CM	unspecified fracture of unspecified lumbar vertebra, sequela
S32.010A	10-CM	wedge compression fracture of first lumbar vertebra, initial encounter for closed fracture
S32.010D	10-CM	wedge compression fracture of first lumbar vertebra, subsequent encounter for fracture with routine healing
K80.20	10-CM	calculus of gallbladder without cholecystitis without obstruction
V89.09	9-CM	oth sus mat/ftl nt fnd
V89.0XXA	10-CM	person injured in unspecified motor-vehicle accident, nontraffic, initial encounter
V89.0XXD	10-CM	person injured in unspecified motor-vehicle accident, nontraffic, subsequent encounter
V89.0XXS	10-CM	person injured in unspecified motor-vehicle accident, nontraffic, sequela
V89.1XXA	10-CM	person injured in unspecified nonmotor-vehicle accident, nontraffic, initial encounter
V89.1XXD	10-CM	person injured in unspecified nonmotor-vehicle accident, nontraffic, subsequent encounter
V89.2XXA	10-CM	person injured in unspecified motor-vehicle accident, traffic, initial encounter
V89.2XXD	10-CM	person injured in unspecified motor-vehicle accident, traffic, subsequent encounter
V89.2XXS	10-CM	person injured in unspecified motor-vehicle accident, traffic, sequela
V89.3XXA	10-CM	person injured in unspecified nonmotor-vehicle accident, traffic, initial encounter
S32.011A	10-CM	stable burst fracture of first lumbar vertebra, initial encounter for closed fracture
S32.011D	10-CM	stable burst fracture of first lumbar vertebra, subsequent encounter for fracture with routine healing
S32.011S	10-CM	stable burst fracture of first lumbar vertebra, sequela
S32.012A	10-CM	unstable burst fracture of first lumbar vertebra, initial encounter for closed fracture
S32.018A	10-CM	other fracture of first lumbar vertebra, initial encounter for closed fracture
279.51	9-CM	ac graft-versus-host dis
J95.851	10-CM	ventilator associated pneumonia
S32.018D	10-CM	other fracture of first lumbar vertebra, subsequent encounter for fracture with routine healing
E83.01	10-CM	wilson's disease
S32.018G	10-CM	other fracture of first lumbar vertebra, subsequent encounter for fracture with delayed healing
E83.119	10-CM	hemochromatosis, unspecified
S32.019A	10-CM	unspecified fracture of first lumbar vertebra, initial encounter for closed fracture
155.1	9-CM	mal neo intrahepat ducts
156.1	9-CM	mal neo extrahepat ducts
S32.019D	10-CM	unspecified fracture of first lumbar vertebra, subsequent encounter for fracture with routine healing
S32.019S	10-CM	unspecified fracture of first lumbar vertebra, sequela
S32.020A	10-CM	wedge compression fracture of second lumbar vertebra, initial encounter for closed fracture
S32.020D	10-CM	wedge compression fracture of second lumbar vertebra, subsequent encounter for fracture with routine healing
K80.44	10-CM	calculus of bile duct with chronic cholecystitis without obstruction
S32.021A	10-CM	stable burst fracture of second lumbar vertebra, initial encounter for closed fracture
K80.45	10-CM	calculus of bile duct with chronic cholecystitis with obstruction
S32.021D	10-CM	stable burst fracture of second lumbar vertebra, subsequent encounter for fracture with routine healing
S32.022A	10-CM	unstable burst fracture of second lumbar vertebra, initial encounter for closed fracture
K80.47	10-CM	calculus of bile duct with acute and chronic cholecystitis with obstruction
862	9-CM	diaphragm injury-closed
S32.028A	10-CM	other fracture of second lumbar vertebra, initial encounter for closed fracture
K80.50	10-CM	calculus of bile duct without cholangitis or cholecystitis without obstruction
S32.028B	10-CM	other fracture of second lumbar vertebra, initial encounter for open fracture
S32.029A	10-CM	unspecified fracture of second lumbar vertebra, initial encounter for closed fracture
K80.60	10-CM	calculus of gallbladder and bile duct with cholecystitis, unspecified, without obstruction
S32.029B	10-CM	unspecified fracture of second lumbar vertebra, initial encounter for open fracture
518.7	9-CM	transfsn rel ac lung inj
S32.029D	10-CM	unspecified fracture of second lumbar vertebra, subsequent encounter for fracture with routine healing
T85.638A	10-CM	leakage of other specified internal prosthetic devices, implants and grafts, initial encounter
S32.029G	10-CM	unspecified fracture of second lumbar vertebra, subsequent encounter for fracture with delayed healing
S32.029S	10-CM	unspecified fracture of second lumbar vertebra, sequela
S32.030A	10-CM	wedge compression fracture of third lumbar vertebra, initial encounter for closed fracture
864	9-CM	injury to liver
864	9-CM	liver injury nos-closed
864.01	9-CM	liver hematoma/contusion
864.02	9-CM	liver laceration, minor
864.03	9-CM	liver laceration, mod
864.04	9-CM	liver laceration, major
864.05	9-CM	liver lacerat unspcf cls
864.09	9-CM	liver injury nec-closed
864.1	9-CM	liver injury nos-open
864.11	9-CM	liver hematom/contus-opn
864.12	9-CM	liver lacerat, minor-opn
864.13	9-CM	liver lacerat, mod-open
864.14	9-CM	liver lacerat, major-opn
998.01	9-CM	postop shock,cardiogenic
998.02	9-CM	postop shock, septic
864.15	9-CM	liver lacerat unspcf opn
864.19	9-CM	liver injury nec-open
S32.032A	10-CM	unstable burst fracture of third lumbar vertebra, initial encounter for closed fracture
S32.038A	10-CM	other fracture of third lumbar vertebra, initial encounter for closed fracture
S32.038B	10-CM	other fracture of third lumbar vertebra, initial encounter for open fracture
S32.039A	10-CM	unspecified fracture of third lumbar vertebra, initial encounter for closed fracture
S32.039B	10-CM	unspecified fracture of third lumbar vertebra, initial encounter for open fracture
S32.039D	10-CM	unspecified fracture of third lumbar vertebra, subsequent encounter for fracture with routine healing
K81.2	10-CM	acute cholecystitis with chronic cholecystitis
S32.040A	10-CM	wedge compression fracture of fourth lumbar vertebra, initial encounter for closed fracture
S32.040S	10-CM	wedge compression fracture of fourth lumbar vertebra, sequela
K82.0	10-CM	obstruction of gallbladder
868.02	9-CM	biliary tract injury-cl
S32.041A	10-CM	stable burst fracture of fourth lumbar vertebra, initial encounter for closed fracture
K82.1	10-CM	hydrops of gallbladder
S32.042A	10-CM	unstable burst fracture of fourth lumbar vertebra, initial encounter for closed fracture
K82.2	10-CM	perforation of gallbladder
S32.042K	10-CM	unstable burst fracture of fourth lumbar vertebra, subsequent encounter for fracture with nonunion
249.5	9-CM	sec dm ophth nt st uncn
K82.3	10-CM	fistula of gallbladder
S32.048A	10-CM	other fracture of fourth lumbar vertebra, initial encounter for closed fracture
K82.4	10-CM	cholesterolosis of gallbladder
S32.048B	10-CM	other fracture of fourth lumbar vertebra, initial encounter for open fracture
K82.8	10-CM	other specified diseases of gallbladder
S32.599A	10-CM	other specified fracture of unspecified pubis, initial encounter for closed fracture
S32.049A	10-CM	unspecified fracture of fourth lumbar vertebra, initial encounter for closed fracture
K82.9	10-CM	disease of gallbladder, unspecified
T36.0X1A	10-CM	poisoning by penicillins, accidental (unintentional), initial encounter
T36.0X2A	10-CM	poisoning by penicillins, intentional self-harm, initial encounter
T36.0X5A	10-CM	adverse effect of penicillins, initial encounter
T36.0X6A	10-CM	underdosing of penicillins, initial encounter
T36.1X5A	10-CM	adverse effect of cephalosporins and other beta-lactam antibiotics, initial encounter
T36.1X6A	10-CM	underdosing of cephalosporins and other beta-lactam antibiotics, initial encounter
T36.3X5A	10-CM	adverse effect of macrolides, initial encounter
T36.3X6A	10-CM	underdosing of macrolides, initial encounter
T36.4X5A	10-CM	adverse effect of tetracyclines, initial encounter
T36.4X6A	10-CM	underdosing of tetracyclines, initial encounter
T36.5X5A	10-CM	adverse effect of aminoglycosides, initial encounter
T36.5X5S	10-CM	adverse effect of aminoglycosides, sequela
T36.6X5A	10-CM	adverse effect of rifampicins, initial encounter
T36.7X5A	10-CM	adverse effect of antifungal antibiotics, systemically used, initial encounter
T36.7X5S	10-CM	adverse effect of antifungal antibiotics, systemically used, sequela
T36.8X1A	10-CM	poisoning by other systemic antibiotics, accidental (unintentional), initial encounter
T36.8X1S	10-CM	poisoning by other systemic antibiotics, accidental (unintentional), sequela
T36.8X5A	10-CM	adverse effect of other systemic antibiotics, initial encounter
T36.8X5D	10-CM	adverse effect of other systemic antibiotics, subsequent encounter
T36.8X5S	10-CM	adverse effect of other systemic antibiotics, sequela
T36.8X6A	10-CM	underdosing of other systemic antibiotics, initial encounter
T36.95XA	10-CM	adverse effect of unspecified systemic antibiotic, initial encounter
T36.96XA	10-CM	underdosing of unspecified systemic antibiotic, initial encounter
S32.052A	10-CM	unstable burst fracture of fifth lumbar vertebra, initial encounter for closed fracture
A27.9	10-CM	leptospirosis, unspecified
785.51	9-CM	cardiogenic shock
E88.3	10-CM	tumor lysis syndrome
S32.058A	10-CM	other fracture of fifth lumbar vertebra, initial encounter for closed fracture
S32.502K	10-CM	unspecified fracture of left pubis, subsequent encounter for fracture with nonunion
785.52	9-CM	septic shock
K83.4	10-CM	spasm of sphincter of oddi
S32.058B	10-CM	other fracture of fifth lumbar vertebra, initial encounter for open fracture
K83.5	10-CM	biliary cyst
K83.8	10-CM	other specified diseases of biliary tract
S32.059A	10-CM	unspecified fracture of fifth lumbar vertebra, initial encounter for closed fracture
K83.9	10-CM	disease of biliary tract, unspecified
S32.059D	10-CM	unspecified fracture of fifth lumbar vertebra, subsequent encounter for fracture with routine healing
S32.059K	10-CM	unspecified fracture of fifth lumbar vertebra, subsequent encounter for fracture with nonunion
S32.509A	10-CM	unspecified fracture of unspecified pubis, initial encounter for closed fracture
S32.10XA	10-CM	unspecified fracture of sacrum, initial encounter for closed fracture
K85.2	10-CM	alcohol induced acute pancreatitis
Z99.11	10-CM	dependence on respirator [ventilator] status
S32.10XB	10-CM	unspecified fracture of sacrum, initial encounter for open fracture
K85.3	10-CM	drug induced acute pancreatitis
S32.10XD	10-CM	unspecified fracture of sacrum, subsequent encounter for fracture with routine healing
K85.8	10-CM	other acute pancreatitis
S32.10XG	10-CM	unspecified fracture of sacrum, subsequent encounter for fracture with delayed healing
K85.9	10-CM	acute pancreatitis, unspecified
S32.10XS	10-CM	unspecified fracture of sacrum, sequela
K86.0	10-CM	alcohol-induced chronic pancreatitis
S32.509D	10-CM	unspecified fracture of unspecified pubis, subsequent encounter for fracture with routine healing
S32.110A	10-CM	nondisplaced zone i fracture of sacrum, initial encounter for closed fracture
K86.1	10-CM	other chronic pancreatitis
T79.9XXD	10-CM	unspecified early complication of trauma, subsequent encounter
S32.119A	10-CM	unspecified zone i fracture of sacrum, initial encounter for closed fracture
K83.1	10-CM	obstruction of bile duct
S32.121A	10-CM	minimally displaced zone ii fracture of sacrum, initial encounter for closed fracture
S32.14XA	10-CM	type 1 fracture of sacrum, initial encounter for closed fracture
S32.14XS	10-CM	type 1 fracture of sacrum, sequela
S32.509S	10-CM	unspecified fracture of unspecified pubis, sequela
S32.15XA	10-CM	type 2 fracture of sacrum, initial encounter for closed fracture
K80.21	10-CM	calculus of gallbladder without cholecystitis with obstruction
S32.15XS	10-CM	type 2 fracture of sacrum, sequela
G72.81	10-CM	critical illness myopathy
K83.2	10-CM	perforation of bile duct
S32.19XA	10-CM	other fracture of sacrum, initial encounter for closed fracture
S32.599D	10-CM	other specified fracture of unspecified pubis, subsequent encounter for fracture with routine healing
S32.511A	10-CM	fracture of superior rim of right pubis, initial encounter for closed fracture
537.3	9-CM	duodenal obstruction nec
902.53	9-CM	injury iliac artery
K83.3	10-CM	fistula of bile duct
538	9-CM	gastrointestinal mucositis (ulcerative)
902.54	9-CM	injury iliac vein
902.87	9-CM	inj mult abd/pelv vessel
902.89	9-CM	inj abdominal vessel nec
S32.511D	10-CM	fracture of superior rim of right pubis, subsequent encounter for fracture with routine healing
T79.A12A	10-CM	traumatic compartment syndrome of left upper extremity, initial encounter
902.9	9-CM	inj abdominal vessel nos
902	9-CM	injury abdominal aorta
902.1	9-CM	inj infer vena cava nos
902.11	9-CM	injury hepatic veins
902.2	9-CM	inj celiac/mesen art nos
902.21	9-CM	injury gastric artery
902.22	9-CM	injury hepatic artery
902.23	9-CM	injury splenic artery
902.25	9-CM	inj super mesenteric art
902.27	9-CM	inj infer mesenteric art
902.31	9-CM	inj superior mesent vein
902.32	9-CM	inj inferior mesent vein
902.33	9-CM	injury portal vein
S32.512A	10-CM	fracture of superior rim of left pubis, initial encounter for closed fracture
902.34	9-CM	injury splenic vein
902.41	9-CM	injury renal artery
902.42	9-CM	injury renal vein
B15.9	10-CM	hepatitis a without hepatic coma
B16.9	10-CM	acute hepatitis b without delta-agent and without hepatic coma
B17.10	10-CM	acute hepatitis c without hepatic coma
B17.2	10-CM	acute hepatitis e
B17.8	10-CM	other specified acute viral hepatitis
B17.9	10-CM	acute viral hepatitis, unspecified
B18.1	10-CM	chronic viral hepatitis b without delta-agent
B18.2	10-CM	chronic viral hepatitis c
B19.10	10-CM	unspecified viral hepatitis b without hepatic coma
B19.11	10-CM	unspecified viral hepatitis b with hepatic coma
B19.20	10-CM	unspecified viral hepatitis c without hepatic coma
B19.21	10-CM	unspecified viral hepatitis c with hepatic coma
B19.9	10-CM	unspecified viral hepatitis without hepatic coma
S32.512B	10-CM	fracture of superior rim of left pubis, initial encounter for open fracture
S32.401A	10-CM	unspecified fracture of right acetabulum, initial encounter for closed fracture
S32.401B	10-CM	unspecified fracture of right acetabulum, initial encounter for open fracture
S32.401D	10-CM	unspecified fracture of right acetabulum, subsequent encounter for fracture with routine healing
K70.0	10-CM	alcoholic fatty liver
K70.10	10-CM	alcoholic hepatitis without ascites
K70.11	10-CM	alcoholic hepatitis with ascites
K70.2	10-CM	alcoholic fibrosis and sclerosis of liver
K70.30	10-CM	alcoholic cirrhosis of liver without ascites
K70.31	10-CM	alcoholic cirrhosis of liver with ascites
K70.40	10-CM	alcoholic hepatic failure without coma
K70.41	10-CM	alcoholic hepatic failure with coma
K70.9	10-CM	alcoholic liver disease, unspecified
S32.401S	10-CM	unspecified fracture of right acetabulum, sequela
S32.402A	10-CM	unspecified fracture of left acetabulum, initial encounter for closed fracture
S32.402B	10-CM	unspecified fracture of left acetabulum, initial encounter for open fracture
S32.512D	10-CM	fracture of superior rim of left pubis, subsequent encounter for fracture with routine healing
S32.402D	10-CM	unspecified fracture of left acetabulum, subsequent encounter for fracture with routine healing
S32.402S	10-CM	unspecified fracture of left acetabulum, sequela
K72.10	10-CM	chronic hepatic failure without coma
K72.11	10-CM	chronic hepatic failure with coma
S32.409A	10-CM	unspecified fracture of unspecified acetabulum, initial encounter for closed fracture
S32.599S	10-CM	other specified fracture of unspecified pubis, sequela
