# Supplementary material for: Machine learning liver-injuring drug interactions with non-steroidal anti-inflammatory drugs (NSAIDs) from a retrospective electronic health record (EHR) cohort
Source: PLoS Comput Biol. 2021 Jul 6;17(7):e1009053. doi: 10.1371/journal.pcbi.1009053 (PMC8284671; doi:10.1371/journal.pcbi.1009053)
Supplement: S2 Data — (XLSX) [file pcbi.1009053.s002.xlsx]

## Sheet: fig1
Drug	Dependent Relative Effect	Independent Relative Effect	Control	Co-occurrence
acetaminophen	34.5791	-0.0182569	1	252
acyclovir	-0.084943	0.115738	1	11
adalimumab	0.00702498	-0.0230892	-1	2e-15
albuterol	3.30708	0.132206	1	11
allopurinol	0.163767	-0.0302245	1	50
alprazolam	-1.81014	-0.0149998	-1	56
amikacin	0.00154422	-0.44452	1	2e-15
amitriptyline	9.29911	0.0347467	1	36
amlodipine	-3.19319	0.0552383	-1	69
aspirin	27.1419	-0.143644	1	306
atorvastatin	94.8091	-0.108945	1	80
bisoprolol	-0.317809	-0.202056	1	6
candesartan	0.00178711	-0.451807	1	2e-15
carbamazepine	11.2105	-0.123031	1	10
carisoprodol	-0.000562989	0.266499	1	2e-15
cefazolin	9.14023	0.0342513	1	99
ceftriaxone	23.1997	-0.0430577	1	64
celecoxib	-0.0283341	-0.0372238	-1	12
ciprofloxacin	135.845	0.0182359	1	49
citalopram	-0.00712776	-0.0405936	-1	45
clarithromycin	-0.00513353	0.520666	1	2
clonidine	0.15126	-0.0276092	1	11
codeine	21.5697	0.677902	1	2
cyclophosphamide	0.000888836	0.183287	1	2
dexamethasone	-24.8821	0.0795997	-1	24
diazepam	-0.00369113	-0.0762173	-1	32
diphenhydramine	-12.8155	0.0915413	1	107
enoxaparin	0.0169036	0.0516523	1	315
erlotinib	0.00264379	0.822941	1	2e-15
escitalopram	6.50756	-0.0181464	1	41
esomeprazole	7.1449	0.498436	1	75
etanercept	-0.00639535	-0.392718	-1	2e-15
etodolac	-0.00163707	0.497119	1	2e-15
famotidine	16.6231	-0.033836	1	155
febuxostat	-0.000257776	-0.175737	1	3
fluconazole	-10.0173	0.0266323	1	16
fluticasone	-0.00083118	-0.370846	1	2
folic acid	-0.00294082	0.0500146	-1	38
furosemide	-0.257944	0.125953	-1	229
gabapentin	-60.3876	0.0208402	-1	186
glipizide	-0.325708	0.0891386	1	15
guaifenesin	-25.3293	-0.0657887	1	36
hydrochlorothiazide	0.0155265	0.00627451	1	99
hydrocodone	0.00285424	-0.017897	-1	2e-15
hydrocortisone	0.000462906	0.00380592	1	4
infliximab	-9.00701e-05	0.577036	1	2e-15
irbesartan	-0.000322384	-0.571673	1	2e-15
irinotecan	0.0038845	-0.299422	1	2e-15
isoniazid	-0.00468156	0.0688665	1	2e-15
lactulose	-0.00157678	-0.0695579	1	3
lamotrigine	0.00950625	-0.121903	1	10
leflunomide	4.11651e-05	0.142374	1	6
levothyroxine	-0.00217967	-0.0821381	-1	170
lidocaine	47.136	0.201304	1	31
linagliptin	0.0634216	-0.371106	1	1
lisinopril	2.96887	-0.0279775	-1	168
loperamide	-35.4643	0.020989	1	27
loratadine	-2.96056	0.0206586	1	20
metformin	41.9926	-0.134782	1	65
methotrexate	0.00033954	-0.150281	-1	4
metoprolol	-31.4028	0.248756	1	156
mirtazapine	-0.00173311	0.123247	1	27
misoprostol	-0.00206995	-0.289746	1	6
morphine	-37.1193	0.0980678	-1	218
naproxen	0.0024925	-0.0267106	1	2
nizatidine	0.00184516	-0.0227746	1	2e-15
olmesartan	33.843	0.0932881	1	18
omeprazole	26.8303	0.148689	1	56
orlistat	-0.00189049	-0.0681776	1	2e-15
oxazepam	0.000687332	-0.195612	1	2e-15
pantoprazole	0.00313977	0.16243	1	262
paroxetine	-0.111419	0.0163007	1	16
phenytoin	-0.000952236	-0.106221	1	8
pioglitazone	26.7876	0.222543	1	1
piroxicam	0.0017138	-0.131917	1	2e-15
pramipexole	-0.537035	-0.161377	1	25
pravastatin	0.00155575	-0.0612529	1	46
prednisolone	0.00257104	0.46048	1	2e-15
prednisone	-16.9562	0.0249556	-1	109
pregabalin	-13.7968	-0.0393986	1	29
rivaroxaban	-0.00745081	-0.386474	1	10
simvastatin	8.1266	-0.0299433	-1	135
tacrolimus	0.000309477	-0.102719	1	2
tamsulosin	-0.028067	-0.381724	1	28
terbinafine	0.00101961	-0.20227	1	2e-15
torsemide	7.56404	0.229051	1	16
tramadol	-0.101764	0.0999201	-1	119
valsartan	-3.44689	-0.229064	-1	29
venlafaxine	30.6644	0.0729307	1	24
warfarin	19.5982	-0.0458061	1	47
zolpidem	24.8557	-0.145175	1	33

## Sheet: fig2_left
Method	FPR	TPR	ROC Thresholds
DIN	0	0	136.845
DIN	0	0.0285714	135.845
DIN	0	0.514286	9.14023
DIN	0.0909091	0.514286	8.1266
DIN	0.0909091	0.628571	3.30708
DIN	0.181818	0.628571	2.96887
DIN	0.181818	0.685714	0.15126
DIN	0.272727	0.685714	-0.101764
DIN	0.272727	0.714286	-0.111419
DIN	0.363636	0.714286	-0.257944
DIN	0.363636	0.8	-0.537035
DIN	0.454545	0.8	-1.81014
DIN	0.454545	0.828571	-2.96056
DIN	0.636364	0.828571	-3.44689
DIN	0.636364	0.914286	-13.7968
DIN	0.818182	0.914286	-24.8821
DIN	0.818182	1	-35.4643
DIN	1	1	-60.3876
MGPS	0	0	2.08724
MGPS	0	0.03125	1.08724
MGPS	0	0.28125	0.295116
MGPS	0.0714286	0.28125	0.225672
MGPS	0.0714286	0.34375	0.186308
MGPS	0.142857	0.34375	0.165132
MGPS	0.142857	0.4375	0.00143344
MGPS	0.214286	0.4375	0
MGPS	0.214286	0.6875	-0.102329
MGPS	0.285714	0.6875	-0.132749
MGPS	0.285714	0.75	-0.135048
MGPS	0.285714	0.78125	-0.137551
MGPS	0.357143	0.78125	-0.142045
MGPS	0.357143	0.84375	-0.276327
MGPS	0.428571	0.84375	-0.381797
MGPS	0.428571	0.875	-0.421639
MGPS	0.5	0.875	-0.438742
MGPS	0.5	0.90625	-0.513372
MGPS	0.642857	0.90625	-0.528297
MGPS	0.642857	0.96875	-0.556141
MGPS	0.857143	0.96875	-0.821838
MGPS	0.857143	1	-0.837064
MGPS	1	1	-1.51479
BCPNN	0	0	1.08813
BCPNN	0	0.03125	0.0881329
BCPNN	0	0.125	-0.636899
BCPNN	0.0769231	0.125	-0.660143
BCPNN	0.0769231	0.15625	-0.702036
BCPNN	0.153846	0.15625	-0.79588
BCPNN	0.153846	0.3125	-1.14651
BCPNN	0.230769	0.3125	-1.19952
BCPNN	0.230769	0.375	-1.25441
BCPNN	0.307692	0.375	-1.27483
BCPNN	0.307692	0.5625	-1.43924
BCPNN	0.461538	0.5625	-1.54869
BCPNN	0.461538	0.75	-1.94322
BCPNN	0.538462	0.75	-1.97734
BCPNN	0.538462	0.8125	-2.22164
BCPNN	0.615385	0.8125	-2.243
BCPNN	0.615385	0.875	-2.24938
BCPNN	0.615385	0.96875	-2.69974
BCPNN	0.846154	0.96875	-3.05795
BCPNN	0.846154	1	-3.0766
BCPNN	1	1	-3.35587
LR	0	0	127.832
LR	0	0.0140845	126.832
LR	0	0.239437	14.1546
LR	0.05	0.239437	13.4028
LR	0.05	0.352113	8.46536
LR	0.1	0.352113	8.31219
LR	0.1	0.366197	7.78582
LR	0.15	0.366197	5.6084
LR	0.15	0.380282	5.26819
LR	0.2	0.380282	5.04816
LR	0.2	0.422535	2.61555
LR	0.25	0.422535	2.58186
LR	0.25	0.521127	0.310087
LR	0.35	0.521127	-1.61442
LR	0.35	0.577465	-2.6211
LR	0.45	0.577465	-2.71904
LR	0.45	0.591549	-2.97314
LR	0.5	0.591549	-2.98015
LR	0.5	0.619718	-3.30011
LR	0.55	0.619718	-3.8601
LR	0.55	0.633803	-3.95125
LR	0.6	0.633803	-4.07772
LR	0.6	0.71831	-7.07237
LR	0.7	0.71831	-7.83445
LR	0.7	0.746479	-10.0961
LR	0.75	0.746479	-10.2099
LR	0.75	0.788732	-11.9147
LR	0.85	0.788732	-13.3437
LR	0.85	0.802817	-13.4934
LR	0.9	0.802817	-14.0043
LR	0.9	0.873239	-17.8777
LR	0.95	0.873239	-20.5264
LR	0.95	0.943662	-31.3094
LR	1	0.943662	-31.55
LR	1	1	-42.0771
ROR	0	0	3.21304e+16
ROR	0	0.0140845	3.21304e+16
ROR	0	0.056338	3000000000000000
ROR	0.1	0.0704225	2000000000000001
ROR	0.1	0.140845	27.1429
ROR	0.15	0.140845	18.8333
ROR	0.15	0.478873	1.63491
ROR	0.2	0.478873	1.58503
ROR	0.2	0.535211	1.31856
ROR	0.3	0.535211	1.28776
ROR	0.3	0.591549	1.14819
ROR	0.35	0.591549	1.07853
ROR	0.35	0.605634	1.05374
ROR	0.45	0.605634	1.01182
ROR	0.45	0.633803	0.92953
ROR	0.55	0.633803	0.741691
ROR	0.55	0.647887	0.726348
ROR	0.7	0.647887	0.716919
ROR	0.7	0.661972	0.645084
ROR	0.8	0.661972	0.305572
ROR	0.8	0.760563	9.86216e-15
ROR	0.85	0.760563	6.85185e-15
ROR	0.85	0.816901	5.25962e-15
ROR	0.9	0.816901	4.35405e-15
ROR	0.9	0.901408	1.98308e-15
ROR	0.95	0.901408	1.55732e-15
ROR	0.95	0.971831	1.03223e-15
ROR	1	0.971831	7.8585e-16
ROR	1	1	7.3283e-16
RR	0	0	4500000000000002
RR	0	0.0140845	4500000000000002
RR	0	0.0422535	7.5e+14
RR	0.1	0.056338	5e+14
RR	0.1	0.140845	14.0714
RR	0.15	0.140845	9.91667
RR	0.15	0.478873	1.60068
RR	0.2	0.478873	1.55261
RR	0.2	0.535211	1.30541
RR	0.3	0.535211	1.27657
RR	0.3	0.591549	1.14211
RR	0.35	0.591549	1.07491
RR	0.35	0.605634	1.05145
RR	0.45	0.605634	1.01143
RR	0.45	0.633803	0.932289
RR	0.55	0.633803	0.749265
RR	0.55	0.647887	0.732822
RR	0.7	0.647887	0.724589
RR	0.7	0.661972	0.654576
RR	0.8	0.661972	0.313869
RR	0.8	0.760563	1.0203e-14
RR	0.85	0.760563	7.13889e-15
RR	0.85	0.816901	5.73396e-15
RR	0.9	0.816901	4.44303e-15
RR	0.9	0.901408	2.0511e-15
RR	0.95	0.901408	1.60035e-15
RR	0.95	0.971831	1.07215e-15
RR	1	0.971831	8.28466e-16
RR	1	1	7.62718e-16

## Sheet: fig2_right
Method	Precision	Recall	PRC Thresholds
DIN	0.795455	1	-35.4643
DIN	0.790698	0.971429	-31.4028
DIN	0.785714	0.942857	-25.3293
DIN	0.780488	0.914286	-24.8821
DIN	0.8	0.914286	-16.9562
DIN	0.820513	0.914286	-13.7968
DIN	0.815789	0.885714	-12.8155
DIN	0.810811	0.857143	-10.0173
DIN	0.805556	0.828571	-3.44689
DIN	0.828571	0.828571	-3.19319
DIN	0.852941	0.828571	-2.96056
DIN	0.848485	0.8	-1.81014
DIN	0.875	0.8	-0.537035
DIN	0.870968	0.771429	-0.325708
DIN	0.866667	0.742857	-0.317809
DIN	0.862069	0.714286	-0.257944
DIN	0.892857	0.714286	-0.111419
DIN	0.888889	0.685714	-0.101764
DIN	0.923077	0.685714	0.15126
DIN	0.92	0.657143	0.163767
DIN	0.916667	0.628571	2.96887
DIN	0.956522	0.628571	3.30708
DIN	0.954545	0.6	6.50756
DIN	0.952381	0.571429	7.1449
DIN	0.95	0.542857	7.56404
DIN	0.947368	0.514286	8.1266
DIN	1	0.514286	9.14023
DIN	1	0.485714	9.29911
DIN	1	0.457143	11.2105
DIN	1	0.428571	16.6231
DIN	1	0.4	19.5982
DIN	1	0.371429	21.5697
DIN	1	0.342857	23.1997
DIN	1	0.314286	24.8557
DIN	1	0.285714	26.7876
DIN	1	0.257143	26.8303
DIN	1	0.228571	27.1419
DIN	1	0.2	30.6644
DIN	1	0.171429	33.843
DIN	1	0.142857	34.5791
DIN	1	0.114286	41.9926
DIN	1	0.0857143	47.136
DIN	1	0.0571429	94.8091
DIN	1	0.0285714	135.845
DIN	1	0	1
MGPS	0.744186	1	-0.837064
MGPS	0.738095	0.96875	-0.821838
MGPS	0.756098	0.96875	-0.710291
MGPS	0.775	0.96875	-0.606697
MGPS	0.794872	0.96875	-0.556141
MGPS	0.789474	0.9375	-0.53262
MGPS	0.783784	0.90625	-0.528297
MGPS	0.805556	0.90625	-0.514955
MGPS	0.828571	0.90625	-0.513372
MGPS	0.823529	0.875	-0.438742
MGPS	0.848485	0.875	-0.421639
MGPS	0.84375	0.84375	-0.381797
MGPS	0.870968	0.84375	-0.276327
MGPS	0.866667	0.8125	-0.165807
MGPS	0.862069	0.78125	-0.142045
MGPS	0.892857	0.78125	-0.137551
MGPS	0.888889	0.75	-0.135048
MGPS	0.88	0.6875	-0.132749
MGPS	0.916667	0.6875	-0.102329
MGPS	0.913043	0.65625	-0.0947545
MGPS	0.909091	0.625	-0.0903515
MGPS	0.904762	0.59375	-0.0588313
MGPS	0.9	0.5625	-0.0535556
MGPS	0.894737	0.53125	-0.0527952
MGPS	0.888889	0.5	-0.047219
MGPS	0.882353	0.46875	-0.0344549
MGPS	0.875	0.4375	0.00143344
MGPS	0.866667	0.40625	0.00405896
MGPS	0.857143	0.375	0.0725977
MGPS	0.846154	0.34375	0.165132
MGPS	0.916667	0.34375	0.186308
MGPS	0.909091	0.3125	0.205782
MGPS	0.9	0.28125	0.225672
MGPS	1	0.28125	0.295116
MGPS	1	0.25	0.343068
MGPS	1	0.21875	0.381046
MGPS	1	0.1875	0.407481
MGPS	1	0.15625	0.439825
MGPS	1	0.125	0.459186
MGPS	1	0.09375	0.718997
MGPS	1	0.0625	0.894073
MGPS	1	0.03125	1.08724
MGPS	1	0	1
BCPNN	0.744186	1	-3.0766
BCPNN	0.738095	0.96875	-3.05795
BCPNN	0.756098	0.96875	-2.92043
BCPNN	0.775	0.96875	-2.79178
BCPNN	0.794872	0.96875	-2.69974
BCPNN	0.789474	0.9375	-2.67589
BCPNN	0.783784	0.90625	-2.30801
BCPNN	0.777778	0.875	-2.24938
BCPNN	0.764706	0.8125	-2.243
BCPNN	0.787879	0.8125	-2.22164
BCPNN	0.78125	0.78125	-2.16241
BCPNN	0.774194	0.75	-1.97734
BCPNN	0.8	0.75	-1.94322
BCPNN	0.793103	0.71875	-1.87127
BCPNN	0.785714	0.6875	-1.85803
BCPNN	0.777778	0.65625	-1.77712
BCPNN	0.769231	0.625	-1.67644
BCPNN	0.76	0.59375	-1.6128
BCPNN	0.75	0.5625	-1.54869
BCPNN	0.782609	0.5625	-1.52069
BCPNN	0.818182	0.5625	-1.43924
BCPNN	0.809524	0.53125	-1.4244
BCPNN	0.8	0.5	-1.42309
BCPNN	0.789474	0.46875	-1.40585
BCPNN	0.777778	0.4375	-1.33787
BCPNN	0.764706	0.40625	-1.3
BCPNN	0.75	0.375	-1.27483
BCPNN	0.8	0.375	-1.25441
BCPNN	0.785714	0.34375	-1.20206
BCPNN	0.769231	0.3125	-1.19952
BCPNN	0.833333	0.3125	-1.14651
BCPNN	0.818182	0.28125	-1.10288
BCPNN	0.8	0.25	-0.900238
BCPNN	0.777778	0.21875	-0.86246
BCPNN	0.75	0.1875	-0.831169
BCPNN	0.714286	0.15625	-0.79588
BCPNN	0.833333	0.15625	-0.702036
BCPNN	0.8	0.125	-0.660143
BCPNN	1	0.125	-0.636899
BCPNN	1	0.09375	-0.458933
BCPNN	1	0.0625	-0.302803
BCPNN	1	0.03125	0.0881329
BCPNN	1	0	1
LR	0.78022	1	-42.0771
LR	0.777778	0.985915	-35.9889
LR	0.775281	0.971831	-35.4067
LR	0.772727	0.957746	-32.0512
LR	0.770115	0.943662	-31.55
LR	0.77907	0.943662	-31.3094
LR	0.776471	0.929577	-31.1141
LR	0.77381	0.915493	-30.6943
LR	0.771084	0.901408	-24.6862
LR	0.768293	0.887324	-24.0606
LR	0.765432	0.873239	-20.5264
LR	0.775	0.873239	-17.8777
LR	0.772152	0.859155	-17.4938
LR	0.769231	0.84507	-16.8827
LR	0.766234	0.830986	-16.0988
LR	0.763158	0.816901	-15.0664
LR	0.76	0.802817	-14.0043
LR	0.77027	0.802817	-13.4934
LR	0.767123	0.788732	-13.3437
LR	0.777778	0.788732	-12.4362
LR	0.788732	0.788732	-11.9147
LR	0.785714	0.774648	-11.3099
LR	0.782609	0.760563	-11.1706
LR	0.779412	0.746479	-10.2099
LR	0.791045	0.746479	-10.0961
LR	0.787879	0.732394	-9.6213
LR	0.784615	0.71831	-7.83445
LR	0.796875	0.71831	-7.33673
LR	0.809524	0.71831	-7.07237
LR	0.806452	0.704225	-6.98878
LR	0.803279	0.690141	-6.40845
LR	0.8	0.676056	-6.02881
LR	0.79661	0.661972	-4.34438
LR	0.793103	0.647887	-4.21166
LR	0.789474	0.633803	-4.07772
LR	0.803571	0.633803	-3.95125
LR	0.8	0.619718	-3.8601
LR	0.814815	0.619718	-3.30011
LR	0.811321	0.605634	-3.02022
LR	0.807692	0.591549	-2.98015
LR	0.823529	0.591549	-2.97314
LR	0.82	0.577465	-2.71904
LR	0.836735	0.577465	-2.62997
LR	0.854167	0.577465	-2.6211
LR	0.851064	0.56338	-2.54488
LR	0.847826	0.549296	-1.99441
LR	0.844444	0.535211	-1.7572
LR	0.840909	0.521127	-1.61442
LR	0.860465	0.521127	-0.955486
LR	0.880952	0.521127	0.310087
LR	0.878049	0.507042	0.470197
LR	0.875	0.492958	1.55374
LR	0.871795	0.478873	1.83651
LR	0.868421	0.464789	1.93421
LR	0.864865	0.450704	2.08461
LR	0.861111	0.43662	2.29744
LR	0.857143	0.422535	2.58186
LR	0.882353	0.422535	2.61555
LR	0.878788	0.408451	3.4477
LR	0.875	0.394366	3.65154
LR	0.870968	0.380282	5.04816
LR	0.9	0.380282	5.26819
LR	0.896552	0.366197	5.6084
LR	0.928571	0.366197	7.78582
LR	0.925926	0.352113	8.31219
LR	0.961538	0.352113	8.46536
LR	0.96	0.338028	9.35928
LR	0.958333	0.323944	9.65232
LR	0.956522	0.309859	10.1928
LR	0.954545	0.295775	10.6666
LR	0.952381	0.28169	10.7057
LR	0.95	0.267606	12.2829
LR	0.947368	0.253521	13.1397
LR	0.944444	0.239437	13.4028
LR	1	0.239437	14.1546
LR	1	0.225352	14.7139
LR	1	0.211268	16.346
LR	1	0.197183	17.5893
LR	1	0.183099	19.686
LR	1	0.169014	22.3339
LR	1	0.15493	25.3939
LR	1	0.140845	25.8539
LR	1	0.126761	28.0819
LR	1	0.112676	28.6553
LR	1	0.0985915	58.167
LR	1	0.084507	64.6983
LR	1	0.0704225	65.2071
LR	1	0.056338	67.7863
LR	1	0.0422535	79.5504
LR	1	0.028169	102.456
LR	1	0.0140845	126.832
LR	1	0	1
ROR	0.78022	1	7.3283e-16
ROR	0.777778	0.985915	7.32932e-16
ROR	0.775281	0.971831	7.8585e-16
ROR	0.784091	0.971831	1.03223e-15
ROR	0.781609	0.957746	1.09712e-15
ROR	0.77907	0.943662	1.39297e-15
ROR	0.776471	0.929577	1.43023e-15
ROR	0.77381	0.915493	1.53973e-15
ROR	0.771084	0.901408	1.55732e-15
ROR	0.780488	0.901408	1.98308e-15
ROR	0.777778	0.887324	2.21988e-15
ROR	0.775	0.873239	3.28058e-15
ROR	0.772152	0.859155	3.67568e-15
ROR	0.769231	0.84507	4.00877e-15
ROR	0.766234	0.830986	4.04943e-15
ROR	0.763158	0.816901	4.35405e-15
ROR	0.773333	0.816901	5.25962e-15
ROR	0.77027	0.802817	5.45679e-15
ROR	0.767123	0.788732	5.61509e-15
ROR	0.763889	0.774648	5.61765e-15
ROR	0.760563	0.760563	6.85185e-15
ROR	0.771429	0.760563	9.86216e-15
ROR	0.768116	0.746479	1.05e-14
ROR	0.764706	0.732394	1.12796e-14
ROR	0.761194	0.71831	1.14776e-14
ROR	0.757576	0.704225	1.90119e-14
ROR	0.753846	0.690141	1.99531e-14
ROR	0.75	0.676056	6.3e-14
ROR	0.746032	0.661972	0.305572
ROR	0.758065	0.661972	0.522196
ROR	0.770492	0.661972	0.645084
ROR	0.766667	0.647887	0.716919
ROR	0.779661	0.647887	0.719752
ROR	0.793103	0.647887	0.723725
ROR	0.807018	0.647887	0.726348
ROR	0.803571	0.633803	0.741691
ROR	0.818182	0.633803	0.818114
ROR	0.833333	0.633803	0.92953
ROR	0.830189	0.619718	0.960401
ROR	0.826923	0.605634	1.01182
ROR	0.843137	0.605634	1.03216
ROR	0.86	0.605634	1.05374
ROR	0.857143	0.591549	1.07853
ROR	0.875	0.591549	1.14819
ROR	0.87234	0.577465	1.17163
ROR	0.869565	0.56338	1.18692
ROR	0.866667	0.549296	1.2256
ROR	0.863636	0.535211	1.28776
ROR	0.883721	0.535211	1.30354
ROR	0.904762	0.535211	1.31856
ROR	0.902439	0.521127	1.32205
ROR	0.9	0.507042	1.344
ROR	0.897436	0.492958	1.43176
ROR	0.894737	0.478873	1.58503
ROR	0.918919	0.478873	1.63491
ROR	0.916667	0.464789	1.6692
ROR	0.914286	0.450704	1.7573
ROR	0.911765	0.43662	1.85151
ROR	0.909091	0.422535	1.94846
ROR	0.90625	0.408451	1.95901
ROR	0.903226	0.394366	2.00073
ROR	0.9	0.380282	2.14129
ROR	0.896552	0.366197	2.15351
ROR	0.892857	0.352113	2.31338
ROR	0.888889	0.338028	2.70462
ROR	0.884615	0.323944	2.7947
ROR	0.88	0.309859	3.24449
ROR	0.875	0.295775	3.4661
ROR	0.869565	0.28169	3.49392
ROR	0.863636	0.267606	4.07278
ROR	0.857143	0.253521	4.375
ROR	0.85	0.239437	10.625
ROR	0.842105	0.225352	10.7576
ROR	0.833333	0.211268	11.1176
ROR	0.823529	0.197183	12
ROR	0.8125	0.183099	13.1538
ROR	0.8	0.169014	14.5714
ROR	0.785714	0.15493	18.2222
ROR	0.769231	0.140845	18.8333
ROR	0.833333	0.140845	27.1429
ROR	0.818182	0.126761	42.5
ROR	0.8	0.112676	43.5
ROR	0.777778	0.0985915	95
ROR	0.75	0.084507	140
ROR	0.714286	0.0704225	2000000000000001
ROR	1	0.056338	3000000000000000
ROR	1	0.0422535	1.3e+16
ROR	1	0.028169	1.8e+16
ROR	1	0.0140845	3.21304e+16
ROR	1	0	1
RR	0.78022	1	7.62718e-16
RR	0.777778	0.985915	7.71081e-16
RR	0.775281	0.971831	8.28466e-16
RR	0.784091	0.971831	1.07215e-15
RR	0.781609	0.957746	1.16092e-15
RR	0.77907	0.943662	1.44617e-15
RR	0.776471	0.929577	1.52243e-15
RR	0.77381	0.915493	1.59307e-15
RR	0.771084	0.901408	1.60035e-15
RR	0.780488	0.901408	2.0511e-15
RR	0.777778	0.887324	2.29532e-15
RR	0.775	0.873239	3.41277e-15
RR	0.772152	0.859155	3.92813e-15
RR	0.769231	0.84507	4.16092e-15
RR	0.766234	0.830986	4.22807e-15
RR	0.763158	0.816901	4.44303e-15
RR	0.773333	0.816901	5.73396e-15
RR	0.77027	0.802817	5.76603e-15
RR	0.767123	0.788732	5.84314e-15
RR	0.763889	0.774648	5.96914e-15
RR	0.760563	0.760563	7.13889e-15
RR	0.771429	0.760563	1.0203e-14
RR	0.768116	0.746479	1.16452e-14
RR	0.764706	0.732394	1.16667e-14
RR	0.761194	0.71831	1.19806e-14
RR	0.757576	0.704225	1.95357e-14
RR	0.753846	0.690141	2.04844e-14
RR	0.75	0.676056	6.425e-14
RR	0.746032	0.661972	0.313869
RR	0.758065	0.661972	0.531276
RR	0.770492	0.661972	0.654576
RR	0.766667	0.647887	0.724589
RR	0.779661	0.647887	0.726477
RR	0.793103	0.647887	0.73188
RR	0.807018	0.647887	0.732822
RR	0.803571	0.633803	0.749265
RR	0.818182	0.633803	0.823658
RR	0.833333	0.633803	0.932289
RR	0.830189	0.619718	0.96195
RR	0.826923	0.605634	1.01143
RR	0.843137	0.605634	1.03106
RR	0.86	0.605634	1.05145
RR	0.857143	0.591549	1.07491
RR	0.875	0.591549	1.14211
RR	0.87234	0.577465	1.16566
RR	0.869565	0.56338	1.17965
RR	0.866667	0.549296	1.21022
RR	0.863636	0.535211	1.27657
RR	0.883721	0.535211	1.29071
RR	0.904762	0.535211	1.30541
RR	0.902439	0.521127	1.30959
RR	0.9	0.507042	1.32932
RR	0.897436	0.492958	1.4097
RR	0.894737	0.478873	1.55261
RR	0.918919	0.478873	1.60068
RR	0.916667	0.464789	1.60617
RR	0.914286	0.450704	1.71012
RR	0.911765	0.43662	1.80678
RR	0.909091	0.422535	1.86896
RR	0.90625	0.408451	1.88543
RR	0.903226	0.394366	1.89934
RR	0.9	0.380282	2.08738
RR	0.896552	0.366197	2.09244
RR	0.892857	0.352113	2.22688
RR	0.888889	0.338028	2.58885
RR	0.884615	0.323944	2.63154
RR	0.88	0.309859	3.03244
RR	0.875	0.295775	3.15012
RR	0.869565	0.28169	3.15921
RR	0.863636	0.267606	3.66392
RR	0.857143	0.253521	3.98421
RR	0.85	0.239437	5.8125
RR	0.842105	0.225352	5.87879
RR	0.833333	0.211268	6.05882
RR	0.823529	0.197183	6.5
RR	0.8125	0.183099	6.9375
RR	0.8	0.169014	7.07692
RR	0.785714	0.15493	9.61111
RR	0.769231	0.140845	9.91667
RR	0.833333	0.140845	14.0714
RR	0.818182	0.126761	21.75
RR	0.8	0.112676	22.25
RR	0.777778	0.0985915	31.7917
RR	0.75	0.084507	48
RR	0.714286	0.0704225	70.5
RR	0.666667	0.056338	5e+14
RR	1	0.0422535	7.5e+14
RR	1	0.028169	3250000000000002
RR	1	0.0140845	4500000000000002
RR	1	0	1

## Sheet: fig3
Pos Control Cutoff	Method	Metric	Score	Bound
2	DIN	ROC AUC	0.812963	0.0229411
2	MGPS	ROC AUC	0.801347	0.023884
2	BCPNN	ROC AUC	0.70202	0.0308292
2	LR	ROC AUC	0.661507	0.0338788
2	ROR	ROC AUC	0.569322	0.0370655
2	RR	ROC AUC	0.568338	0.0370987
2	DIN	PR AUC	0.970168	0.00677073
2	LR	PR AUC	0.93937	0.0107492
2	MGPS	PR AUC	0.944479	0.0100368
2	BCPNN	PR AUC	0.900534	0.0148712
2	ROR	PR AUC	0.88831	0.0161082
2	RR	PR AUC	0.885781	0.0163592
2	DIN	BC	0.385085	0.0408118
2	ROR	BC	0.0650579	0.0271559
2	RR	BC	0.0478842	0.0271559
2	LR	BC	0.185146	0.0271559
2	MGPS	BC	0.513728	0.0382585
2	BCPNN	BC	0.390367	0.0385517
3	DIN	ROC AUC	0.836364	0.0212425
3	MGPS	ROC AUC	0.807273	0.0236963
3	BCPNN	ROC AUC	0.707273	0.030794
3	LR	ROC AUC	0.653163	0.0345845
3	ROR	ROC AUC	0.58254	0.0368537
3	RR	ROC AUC	0.581481	0.0368919
3	DIN	PR AUC	0.972127	0.00668232
3	LR	PR AUC	0.93373	0.0116514
3	MGPS	PR AUC	0.941281	0.0106511
3	BCPNN	PR AUC	0.896875	0.015516
3	ROR	PR AUC	0.88517	0.0166949
3	RR	PR AUC	0.882449	0.0169637
3	DIN	BC	0.445283	0.0422964
3	ROR	BC	0.0734327	0.0280251
3	RR	BC	0.0552214	0.0280251
3	LR	BC	0.194113	0.0280251
3	MGPS	BC	0.546554	0.0394733
3	BCPNN	BC	0.41829	0.0397956
4	DIN	ROC AUC	0.797778	0.0246727
4	MGPS	ROC AUC	0.77381	0.0264603
4	BCPNN	ROC AUC	0.662698	0.0332301
4	LR	ROC AUC	0.605056	0.0350892
4	ROR	ROC AUC	0.577193	0.0367832
4	RR	ROC AUC	0.576023	0.0368219
4	DIN	PR AUC	0.951369	0.00984761
4	LR	PR AUC	0.892225	0.0162145
4	MGPS	PR AUC	0.913173	0.0142231
4	BCPNN	PR AUC	0.856771	0.0197426
4	ROR	PR AUC	0.862994	0.0191757
4	RR	PR AUC	0.85929	0.0195143
4	DIN	BC	0.510025	0.0458269
4	ROR	BC	0.0778622	0.0297705
4	RR	BC	0.0485074	0.0297705
4	LR	BC	0.209122	0.0297705
4	MGPS	BC	0.54537	0.0419101
4	BCPNN	BC	0.377578	0.0422964
5	DIN	ROC AUC	0.802597	0.0251368
5	MGPS	ROC AUC	0.783482	0.0265581
5	BCPNN	ROC AUC	0.658654	0.0339645
5	LR	ROC AUC	0.609155	0.0360374
5	ROR	ROC AUC	0.580282	0.0370231
5	RR	ROC AUC	0.578873	0.037067
5	DIN	PR AUC	0.937158	0.0124268
5	LR	PR AUC	0.874793	0.0189943
5	MGPS	PR AUC	0.905487	0.0159485
5	BCPNN	PR AUC	0.809333	0.0246166
5	ROR	PR AUC	0.834742	0.0225604
5	RR	PR AUC	0.830047	0.0229518
5	DIN	BC	0.631043	0.0504206
5	ROR	BC	0.11582	0.0325821
5	RR	BC	0.0810879	0.0325821
5	LR	BC	0.24002	0.0325821
5	MGPS	BC	0.673679	0.0458269
5	BCPNN	BC	0.490113	0.0463333
6	DIN	ROC AUC	0.802597	0.0251368
6	MGPS	ROC AUC	0.783482	0.0265581
6	BCPNN	ROC AUC	0.658654	0.0339645
6	LR	ROC AUC	0.609155	0.0360374
6	ROR	ROC AUC	0.580282	0.0370231
6	RR	ROC AUC	0.578873	0.037067
6	DIN	PR AUC	0.937158	0.0124268
6	LR	PR AUC	0.874793	0.0189943
6	MGPS	PR AUC	0.905487	0.0159485
6	BCPNN	PR AUC	0.809333	0.0246166
6	ROR	PR AUC	0.834742	0.0225604
6	RR	PR AUC	0.830047	0.0229518
6	DIN	BC	0.631043	0.0504206
6	ROR	BC	0.11582	0.0325821
6	RR	BC	0.0810879	0.0325821
6	LR	BC	0.24002	0.0325821
6	MGPS	BC	0.673679	0.0458269
6	BCPNN	BC	0.490113	0.0463333
7	DIN	ROC AUC	0.798898	0.025887
7	MGPS	ROC AUC	0.788889	0.0266177
7	BCPNN	ROC AUC	0.664286	0.0339273
7	LR	ROC AUC	0.567588	0.0374457
7	ROR	ROC AUC	0.602919	0.0363742
7	RR	ROC AUC	0.601382	0.0364259
7	DIN	PR AUC	0.933125	0.0134478
7	LR	PR AUC	0.839134	0.0227122
7	MGPS	PR AUC	0.898836	0.0171988
7	BCPNN	PR AUC	0.797826	0.0259663
7	ROR	PR AUC	0.82226	0.0240913
7	RR	PR AUC	0.816884	0.024516
7	DIN	BC	0.628682	0.0510974
7	ROR	BC	0.146069	0.0341162
7	RR	BC	0.108648	0.0341162
7	LR	BC	0.226209	0.0341162
7	MGPS	BC	0.708068	0.0463333
7	BCPNN	BC	0.507033	0.0468569
8	DIN	ROC AUC	0.755208	0.0286214
8	MGPS	ROC AUC	0.739224	0.0296009
8	BCPNN	ROC AUC	0.678161	0.0328622
8	LR	ROC AUC	0.535768	0.037618
8	ROR	ROC AUC	0.579732	0.0365707
8	RR	ROC AUC	0.578987	0.0365916
8	DIN	PR AUC	0.902017	0.0168174
8	LR	PR AUC	0.784153	0.0267096
8	MGPS	PR AUC	0.831361	0.0231878
8	BCPNN	PR AUC	0.793109	0.026081
8	ROR	PR AUC	0.800376	0.0255577
8	RR	PR AUC	0.79575	0.0258922
8	DIN	BC	0.595547	0.0510974
8	ROR	BC	0.154977	0.0341162
8	RR	BC	0.117203	0.0341162
8	LR	BC	0.0703286	0.0341162
8	MGPS	BC	0.615799	0.0463333
8	BCPNN	BC	0.556652	0.0468569
9	DIN	ROC AUC	0.755208	0.0286214
9	MGPS	ROC AUC	0.739224	0.0296009
9	BCPNN	ROC AUC	0.678161	0.0328622
9	LR	ROC AUC	0.535768	0.037618
9	ROR	ROC AUC	0.579732	0.0365707
9	RR	ROC AUC	0.578987	0.0365916
9	DIN	PR AUC	0.902017	0.0168174
9	LR	PR AUC	0.784153	0.0267096
9	MGPS	PR AUC	0.831361	0.0231878
9	BCPNN	PR AUC	0.793109	0.026081
9	ROR	PR AUC	0.800376	0.0255577
9	RR	PR AUC	0.79575	0.0258922
9	DIN	BC	0.595547	0.0510974
9	ROR	BC	0.154977	0.0341162
9	RR	BC	0.117203	0.0341162
9	LR	BC	0.0703286	0.0341162
9	MGPS	BC	0.615799	0.0463333
9	BCPNN	BC	0.556652	0.0468569
10	DIN	ROC AUC	0.72	0.0389028
10	MGPS	ROC AUC	0.72963	0.0383859
10	BCPNN	ROC AUC	0.644444	0.0421175
10	LR	ROC AUC	0.443333	0.0440314
10	ROR	ROC AUC	0.64	0.0422621
10	RR	ROC AUC	0.636667	0.0423674
10	DIN	PR AUC	0.602035	0.0433034
10	LR	PR AUC	0.488303	0.0444109
10	MGPS	PR AUC	0.664938	0.0413884
10	BCPNN	PR AUC	0.635445	0.0424053
10	ROR	PR AUC	0.625305	0.042706
10	RR	PR AUC	0.601275	0.0433207
10	DIN	BC	0.424199	0.0598161
10	ROR	BC	0.336015	0.0444019
10	RR	BC	0.206849	0.0444019
10	LR	BC	-0.208343	0.0444019
10	MGPS	BC	0.532526	0.0533041
10	BCPNN	BC	0.5075	0.0541057
11	DIN	ROC AUC	0.72	0.0389028
11	MGPS	ROC AUC	0.72963	0.0383859
11	BCPNN	ROC AUC	0.644444	0.0421175
11	LR	ROC AUC	0.443333	0.0440314
11	ROR	ROC AUC	0.64	0.0422621
11	RR	ROC AUC	0.636667	0.0423674
11	DIN	PR AUC	0.602035	0.0433034
11	LR	PR AUC	0.488303	0.0444109
11	MGPS	PR AUC	0.664938	0.0413884
11	BCPNN	PR AUC	0.635445	0.0424053
11	ROR	PR AUC	0.625305	0.042706
11	RR	PR AUC	0.601275	0.0433207
11	DIN	BC	0.424199	0.0598161
11	ROR	BC	0.336015	0.0444019
11	RR	BC	0.206849	0.0444019
11	LR	BC	-0.208343	0.0444019
11	MGPS	BC	0.532526	0.0533041
11	BCPNN	BC	0.5075	0.0541057
12	DIN	ROC AUC	0.72	0.0389028
12	MGPS	ROC AUC	0.72963	0.0383859
12	BCPNN	ROC AUC	0.644444	0.0421175
12	LR	ROC AUC	0.443333	0.0440314
12	ROR	ROC AUC	0.64	0.0422621
12	RR	ROC AUC	0.636667	0.0423674
12	DIN	PR AUC	0.602035	0.0433034
12	LR	PR AUC	0.488303	0.0444109
12	MGPS	PR AUC	0.664938	0.0413884
12	BCPNN	PR AUC	0.635445	0.0424053
12	ROR	PR AUC	0.625305	0.042706
12	RR	PR AUC	0.601275	0.0433207
12	DIN	BC	0.424199	0.0598161
12	ROR	BC	0.336015	0.0444019
12	RR	BC	0.206849	0.0444019
12	LR	BC	-0.208343	0.0444019
12	MGPS	BC	0.532526	0.0533041
12	BCPNN	BC	0.5075	0.0541057
13	DIN	ROC AUC	0.72	0.0394999
13	MGPS	ROC AUC	0.72963	0.0389814
13	BCPNN	ROC AUC	0.644444	0.0427125
13	LR	ROC AUC	0.46087	0.044737
13	ROR	ROC AUC	0.66087	0.0421389
13	RR	ROC AUC	0.657391	0.042266
13	DIN	PR AUC	0.602035	0.0438868
13	LR	PR AUC	0.488029	0.0449326
13	MGPS	PR AUC	0.664938	0.0419863
13	BCPNN	PR AUC	0.635445	0.0429984
13	ROR	PR AUC	0.629534	0.0431753
13	RR	PR AUC	0.604459	0.0438314
13	DIN	BC	0.424199	0.0598161
13	ROR	BC	0.347934	0.0448621
13	RR	BC	0.215826	0.0448621
13	LR	BC	-0.163819	0.0448621
13	MGPS	BC	0.532607	0.0533041
13	BCPNN	BC	0.507569	0.0541057
14	DIN	ROC AUC	0.72	0.0401427
14	MGPS	ROC AUC	0.713725	0.0404678
14	BCPNN	ROC AUC	0.644444	0.0433537
14	LR	ROC AUC	0.481818	0.0454626
14	ROR	ROC AUC	0.649091	0.0431991
14	RR	ROC AUC	0.645455	0.0433206
14	DIN	PR AUC	0.602035	0.0445161
14	LR	PR AUC	0.488683	0.0455002
14	MGPS	PR AUC	0.664938	0.0426306
14	BCPNN	PR AUC	0.635445	0.0436376
14	ROR	PR AUC	0.609084	0.0443535
14	RR	PR AUC	0.582882	0.0448969
14	DIN	BC	0.424199	0.0598161
14	ROR	BC	0.360514	0.0453368
14	RR	BC	0.225315	0.0453368
14	LR	BC	-0.096643	0.0453368
14	MGPS	BC	0.456157	0.0541057
14	BCPNN	BC	0.50759	0.0541057
15	DIN	ROC AUC	0.730769	0.0415647
15	MGPS	ROC AUC	0.74359	0.0408257
15	BCPNN	ROC AUC	0.696356	0.043303
15	LR	ROC AUC	0.425926	0.0463871
15	ROR	ROC AUC	0.619433	0.0459872
15	RR	ROC AUC	0.615385	0.0460849
15	DIN	PR AUC	0.572753	0.0468595
15	LR	PR AUC	0.390107	0.0453435
15	MGPS	PR AUC	0.662604	0.0446782
15	BCPNN	PR AUC	0.645127	0.0452677
15	ROR	PR AUC	0.556343	0.0470359
15	RR	PR AUC	0.526009	0.0471867
15	DIN	BC	0.471288	0.0609555
15	ROR	BC	0.405763	0.0463333
15	RR	BC	0.260618	0.0463333
15	LR	BC	-0.156604	0.0463333
15	MGPS	BC	0.456448	0.0549446
15	BCPNN	BC	0.594865	0.0549446
16	DIN	ROC AUC	0.770833	0.039952
16	MGPS	ROC AUC	0.74359	0.0417138
16	BCPNN	ROC AUC	0.696356	0.0442057
16	LR	ROC AUC	0.431373	0.0473352
16	ROR	ROC AUC	0.651709	0.0459572
16	RR	ROC AUC	0.647436	0.0460957
16	DIN	PR AUC	0.577983	0.0476631
16	LR	PR AUC	0.384511	0.0458998
16	MGPS	PR AUC	0.662604	0.0455815
16	BCPNN	PR AUC	0.645127	0.0461684
16	ROR	PR AUC	0.563628	0.0478308
16	RR	PR AUC	0.531609	0.0480171
16	DIN	BC	0.555008	0.0621627
16	ROR	BC	0.421282	0.0468569
16	RR	BC	0.272407	0.0468569
16	LR	BC	-0.148989	0.0468569
16	MGPS	BC	0.456484	0.0549446
16	BCPNN	BC	0.594897	0.0549446
17	DIN	ROC AUC	0.772727	0.0407735
17	MGPS	ROC AUC	0.75	0.0422918
17	BCPNN	ROC AUC	0.723684	0.0438313
17	LR	ROC AUC	0.446759	0.0486151
17	ROR	ROC AUC	0.640271	0.0473053
17	RR	ROC AUC	0.635747	0.0474366
17	DIN	PR AUC	0.562344	0.0487941
17	LR	PR AUC	0.381985	0.0466319
17	MGPS	PR AUC	0.661238	0.0466227
17	BCPNN	PR AUC	0.656423	0.0467904
17	ROR	PR AUC	0.545886	0.0489042
17	RR	PR AUC	0.511971	0.0489121
17	DIN	BC	0.568188	0.0634445
17	ROR	BC	0.437741	0.0473986
17	RR	BC	0.284927	0.0473986
17	LR	BC	-0.124795	0.0473986
17	MGPS	BC	0.460954	0.0558237
17	BCPNN	BC	0.656141	0.0558237
18	DIN	ROC AUC	0.772727	0.0407735
18	MGPS	ROC AUC	0.75	0.0422918
18	BCPNN	ROC AUC	0.723684	0.0438313
18	LR	ROC AUC	0.446759	0.0486151
18	ROR	ROC AUC	0.640271	0.0473053
18	RR	ROC AUC	0.635747	0.0474366
18	DIN	PR AUC	0.562344	0.0487941
18	LR	PR AUC	0.381985	0.0466319
18	MGPS	PR AUC	0.661238	0.0466227
18	BCPNN	PR AUC	0.656423	0.0467904
18	ROR	PR AUC	0.545886	0.0489042
18	RR	PR AUC	0.511971	0.0489121
18	DIN	BC	0.568188	0.0634445
18	ROR	BC	0.437741	0.0473986
18	RR	BC	0.284927	0.0473986
18	LR	BC	-0.124795	0.0473986
18	MGPS	BC	0.460954	0.0558237
18	BCPNN	BC	0.656141	0.0558237
19	DIN	ROC AUC	0.772727	0.0407735
19	MGPS	ROC AUC	0.75	0.0422918
19	BCPNN	ROC AUC	0.723684	0.0438313
19	LR	ROC AUC	0.446759	0.0486151
19	ROR	ROC AUC	0.640271	0.0473053
19	RR	ROC AUC	0.635747	0.0474366
19	DIN	PR AUC	0.562344	0.0487941
19	LR	PR AUC	0.381985	0.0466319
19	MGPS	PR AUC	0.661238	0.0466227
19	BCPNN	PR AUC	0.656423	0.0467904
19	ROR	PR AUC	0.545886	0.0489042
19	RR	PR AUC	0.511971	0.0489121
19	DIN	BC	0.568188	0.0634445
19	ROR	BC	0.437741	0.0473986
19	RR	BC	0.284927	0.0473986
19	LR	BC	-0.124795	0.0473986
19	MGPS	BC	0.460954	0.0558237
19	BCPNN	BC	0.656141	0.0558237
20	DIN	ROC AUC	0.794118	0.0587591
20	MGPS	ROC AUC	0.719298	0.0649677
20	BCPNN	ROC AUC	0.783333	0.0598527
20	LR	ROC AUC	0.555556	0.0692534
20	ROR	ROC AUC	0.714286	0.0652767
20	RR	ROC AUC	0.714286	0.0652767
20	DIN	PR AUC	0.340923	0.0592314
20	LR	PR AUC	0.281593	0.0536049
20	MGPS	PR AUC	0.520527	0.0687575
20	BCPNN	PR AUC	0.687049	0.066743
20	ROR	PR AUC	0.394852	0.0632871
20	RR	PR AUC	0.394738	0.0632796
20	DIN	BC	0.349107	0.0713055
20	ROR	BC	0.466176	0.0533041
20	RR	BC	0.466176	0.0533041
20	LR	BC	0.11089	0.0533041
20	MGPS	BC	0.215809	0.0609555
20	BCPNN	BC	0.565876	0.0609555

## Sheet: fig4_fig5
nsaids	DILIRank Control	perc dili	DIN	RR	ROR	MGPS	BCPNN
ibuprofen	3	14.6	-0.961831	-1.09873	-1.25505	0.704629	1.75767
diclofenac	8	34.1	0.38688	0.413332	0.309129	0.794874	-0.296704
meloxicam	3	0.1	-0.738961	-0.463021	-0.245733	-1.72401	-0.919875
celecoxib	3	0.1	-0.751568	-0.626151	-0.486625	-1.42403	-0.377464
indomethacin	8	0.1	1.57457	0.546492	0.434141	0.612188	-0.252038
naproxen	3	11.1	0.963643	0.8099	1.25357	0.45681	-0.572306
etodolac	8	0.1	0.56821	1.6186	1.27437	0.534922	-0.724295
ketorolac	3	0.1	-1.04094	-1.20043	-1.28381	0.0446214	1.38502
